# Supplementary material for: Performance inflation in junior tennis: Longitudinal analysis and Bayesian forecasting of ranking thresholds, efficiency, and access equity
Source: PLoS One. 2026 Apr 21;21(4):e0345725. doi: 10.1371/journal.pone.0345725 (PMC13098973; doi:10.1371/journal.pone.0345725)
Supplement: S1 Table — (CSV) [file pone.0345725.s001.csv]

Year	Pi	b-hat_0	b-hat_1	p	Nagelkerke R2	Cut-off
2004	P90	-9.729	0.017	<.001	.634	572.29
2004	P75	-1667.05	3.334	<.001	.999	500.01
2004	P50	-1571.31	4.460	<.001	.973	352.31
2005	P90	-31.958	0.054	<.001	.919	591.81
2005	P75	-1432.08	2.515	<.001	.999	569.42
2005	P50	-4659.83	11.835	<.001	.999	393.73
2006	P90	-23.502	0.040	<.001	.885	587.55
2006	P75	-12625.2	22.321	<.001	.999	565.62
2006	P50	-2260.08	5.264	<.001	.999	429.35
2007	P90	-17.191	0.029	<.001	.804	592.79
2007	P75	-1216.45	2.328	<.001	.999	522.53
2007	P50	-4407.71	11.873	<.001	.999	371.24
2008	P90	-40.276	0.066	<.001	.916	610.24
2008	P75	-4106.48	8.413	<.001	.984	488.11
2008	P50	-2620.39	6.589	<.001	.984	397.69
2009	P90	-13.906	0.022	<.001	.718	632.09
2009	P75	-6556.22	11.353	<.001	.985	577.49
2009	P50	-3849.53	8.737	<.001	.999	440.60
2010	P90	-10.108	0.015	<.001	.726	673.87
2010	P75	-6544.45	11.845	<.001	.999	552.51
2010	P50	-7843.72	22.613	<.001	.999	346.87
2011	P90	-246.929	0.399	<.001	.999	618.87
2011	P75	-6529.86	11.899	<.001	.999	548.77
2011	P50	-2622.7	6.358	<.001	.999	412.50
2012	P90	-25.889	0.044	<.001	.898	588.39
2012	P75	-2656.64	5.165	<.001	.999	514.35
2012	P50	-8734.66	22.078	<.001	.999	395.63
2013	P90	-19.827	0.030	<.001	.846	660.90
2013	P75	-4537.01	7.011	<.001	.999	647.13
2013	P50	-6529.13	15.442	<.001	.999	422.82
2014	P90	-29.738	0.041	<.001	.921	725.32
2014	P75	-994.594	1.588	<.001	.999	626.32
2014	P50	-1749.3	4.042	<.001	.999	432.78
2015	P90	-1518.13	2.257	<.001	.999	672.63
2015	P75	-8873.95	15.374	<.001	.999	577.21
2015	P50	-2636.4	6.362	<.001	.999	414.40
2016	P90	-16.419	0.023	<.001	.886	713.87
2016	P75	-24313.6	41.762	<.001	.999	582.19
2016	P50	-1812.69	4.183	<.001	.999	433.35
2017	P90	-17.342	0.026	<.001	.841	667.00
2017	P75	-13703.7	23.056	<.001	.999	594.36
2017	P50	-5503.62	12.III	<.001	.999	457.49
2018	P90	-16.999	0.016	<.001	.935	1062.44
2018	P75	-2743.3	2.977	<.001	.999	921.50
2018	P50	-884.1	1.363	<.001	.999	648.64
2019	P90	-13.823	0.013	<.001	.858	1063.31
2019	P75	-994.321	1.113	<.001	.999	893.37
2019	P50	-13032.2	20.343	<.001	.999	640.62
2020	P90	-15.413	0.114	<.001	.949	135.20
2020	P75	-3831.27	67.069	<.001	.999	57.12
2020	P50	-754.572	56.727	<.001	.999	13.30
2021	P90	-13.327	0.084	<.001	.951	158.65
2021	P75	-2292.16	39.027	<.001	.999	58.73
2021	P50	-725.392	48.259	<.001	.999	15.3
2022	P90	-13.413	0.107	<.001	.967	125.36
2022	P75	-38764	32.709	<.001	.999	1185.12
2022	P50	-1183.19	1.436	<.001	.999	823.95
2023	P90	-30.058	0.020	<.001	.960	1502.90
2023	P75	-5782.88	4.887	<.001	.999	1183.32
2023	P50	-2265.79	2.619	<.001	.999	865.13
2024	P90	-36.658	0.024	<.001	.907	1527.42
2024	P75	-2542.44	1.902	<.001	.999	1336.72
2024	P50	-4443.85	5.045	<.001	.999	880.84
