# Supplementary material for: Performance inflation in junior tennis: Longitudinal analysis and Bayesian forecasting of ranking thresholds, efficiency, and access equity
Source: PLoS One. 2026 Apr 21;21(4):e0345725. doi: 10.1371/journal.pone.0345725 (PMC13098973; doi:10.1371/journal.pone.0345725)
Supplement: S2 Table — (CSV) [file pone.0345725.s002.csv]

Year	Pi	b-hat_0	b-hat_1	p	Nagelkerke R2	Cut-off
2004	P90	-5,509683855	0,14644111	<.001	0,47521899	37,62388749
2004	P75	-5,770281313	0,243651664	<.001	0,596221722	23,6825032
2004	P50	-6,75463178	0,448644182	<.001	0,703073026	15,05565446
2005	P90	-6,290644352	0,141195925	0,000995274	0,554517299	44,55259139
2005	P75	-6,329290613	0,21566246	<.001	0,631137723	29,34813318
2005	P50	-3,825302994	0,203952334	<.001	0,564133676	18,75586771
2006	P90	-5,4767738	0,141849965	0,000976144	0,478395475	38,60962398
2006	P75	-3,33345166	0,112400267	0,001080979	0,295242114	29,65697273
2006	P50	-2,812509315	0,164508514	<.001	0,314233351	17,09643618
2007	P90	-5,04532523	0,132816281	<.001	0,402027306	37,98724955
2007	P75	-5,359118655	0,228773511	<.001	0,55668941	23,42543342
2007	P50	-6,089859378	0,416627597	<.001	0,643023553	14,61703312
2008	P90	-5,508176331	0,137640543	0,000655437	0,448388179	40,01855993
2008	P75	-7,297776875	0,303816498	<.001	0,672317344	24,0203443
2008	P50	-4,337729112	0,262902503	<.001	0,542800955	16,49938308
2009	P90	-3,533936007	0,061557711	0,029889438	0,143201505	57,40850219
2009	P75	-4,298500977	0,159775448	<.001	0,39426609	26,90338866
2009	P50	-4,080867863	0,239771984	<.001	0,522973206	17,01978601
2010	P90	-4,391741034	0,098060944	<.001	0,354222233	44,78583265
2010	P75	-5,488315207	0,231409767	<.001	0,598515589	23,71686934
2010	P50	-3,516753699	0,235166861	<.001	0,498521405	14,95429111
2011	P90	-7,984966621	0,210451675	<.001	0,716700416	37,94204352
2011	P75	-4,17332021	0,149959419	<.001	0,471361459	27,8296638
2011	P50	-3,702162419	0,226652978	<.001	0,492702842	16,33405596
2012	P90	-5,632308459	0,141191677	<.001	0,537515811	39,89122139
2012	P75	-4,628474861	0,183370251	<.001	0,507885781	25,24114371
2012	P50	-4,328444915	0,279478654	<.001	0,56061524	15,48756893
2013	P90	-5,347497423	0,108952458	<.001	0,507565614	49,08101698
2013	P75	-5,245781612	0,18201558	<.001	0,585856359	28,82050875
2013	P50	-3,971951791	0,223647278	<.001	0,544164617	17,75989328
2014	P90	-6,032660228	0,127827995	<.001	0,592933046	47,19357618
2014	P75	-4,887918499	0,171592356	<.001	0,585751218	28,4856424
2014	P50	-5,645989603	0,33472003	<.001	0,668642577	16,86779724
2015	P90	-5,724852009	0,133886874	<.001	0,563113064	42,75887438
2015	P75	-4,771367029	0,179317452	<.001	0,563846897	26,6084923
2015	P50	-5,135194391	0,329109674	<.001	0,599777323	15,60329215
2016	P90	-6,657472762	0,148692688	<.001	0,636242075	44,77337003
2016	P75	-6,036320405	0,243869241	<.001	0,613893479	24,75228271
2016	P50	-3,428286575	0,211760213	<.001	0,398768557	16,18947455
2017	P90	-5,439561567	0,118438789	<.001	0,532900838	45,92719683
2017	P75	-4,32013992	0,146424322	<.001	0,504420577	29,50425083
2017	P50	-4,105697936	0,244685692	<.001	0,559029547	16,77947701
2018	P90	-6,886528402	0,110218008	<.001	0,699854114	62,48097295
2018	P75	-6,512846069	0,177545281	<.001	0,665595871	36,68273262
2018	P50	-4,939494367	0,2073198	<.001	0,633291721	23,82548302
2019	P90	-6,931090144	0,109122342	<.001	0,741860376	63,51669136
2019	P75	-4,35323145	0,110098748	<.001	0,567562467	39,53933666
2019	P50	-4,392201655	0,198446812	<.001	0,61483683	22,13289098
2020	P90	-5,072249883	0,595207902	<.001	0,698623909	8,521812063
2020	P75	-4,186389125	1,180973474	<.001	0,709824912	3,54486296
2020	P50	-2,955452316	2,189791033	<.001	0,690461036	1,349650388
2021	P90	-4,482682179	0,316583634	<.001	0,625271474	14,15955122
2021	P75	-3,272537766	0,563837178	<.001	0,607763207	5,80404751
2021	P50	-2,633029756	1,369738134	<.001	0,655822233	1,922286963
2022	P90	-6,200473673	0,069104848	<.001	0,564119605	89,72559624
2022	P75	-5,603793872	0,101061347	<.001	0,686171015	55,44942765
2022	P50	-6,958893619	0,227819487	<.001	0,761470869	30,5456469
2023	P90	-7,977974676	0,107243617	<.001	0,759879772	74,39113787
2023	P75	-6,637661643	0,142752835	<.001	0,686106517	46,49758199
2023	P50	-5,02877025	0,167589464	<.001	0,615108066	30,00648211
2024	P90	-8,3451035	0,109156151	0,002921423	0,762994824	76,45106079
2024	P75	-7,462455059	0,156629066	<.001	0,736306216	47,64412676
2024	P50	-6,113278509	0,203353662	<.001	0,699020155	30,06229856
