# Supplementary material for: Performance inflation in junior tennis: Longitudinal analysis and Bayesian forecasting of ranking thresholds, efficiency, and access equity
Source: PLoS One. 2026 Apr 21;21(4):e0345725. doi: 10.1371/journal.pone.0345725 (PMC13098973; doi:10.1371/journal.pone.0345725)
Supplement: S3 Table — (CSV) [file pone.0345725.s003.csv]

Metric	Percentile	N_years	MAE	RMSE	MaxAbsDiff	Cor_Emp_Logit
PPE	P75	21	4.1034853	4.748755	9.211660	0.9809344
PPE	P90	21	8.3151346	9.934412	28.739606	0.9551725
TRP	P50	21	2.7269048	7.950162	33.840000	0.9994072
TRP	P75	21	3.3066667	5.752932	19.997500	0.9998557
TRP	P90	21	168.8895238	311.201633	1318.565000	0.7621467
Note. Metric denotes the performance indicator analysed (TRP = Total Ranking Points; PPE = Points per Event). Percentile refers to the annual performance threshold (P90 = 90th percentile; P75 = 75th percentile; P50 = 50th percentile). N_years indicates the number of annual observations included in the comparison (2004–2024). MAE (Mean Absolute Error) represents the average absolute deviation betw…
