# Supplementary material for: Performance inflation in junior tennis: Longitudinal analysis and Bayesian forecasting of ranking thresholds, efficiency, and access equity
Source: PLoS One. 2026 Apr 21;21(4):e0345725. doi: 10.1371/journal.pone.0345725 (PMC13098973; doi:10.1371/journal.pone.0345725)
Supplement: S5 Table — (CSV) [file pone.0345725.s005.csv]

Rolling-origin cross-validation summary for Bayesian Prophet forecasts of empirical percentile thresholds (TRP and PPE), with vs. without COVID-affected years (2020–2021).
No.	N_test	series	scenario	MAE	RMSE	MAPE	Coverage_95
1	24	PPE_P50	with_COVID	9.473924	11.614285	335.24159	20.83333
2	18	PPE_P50	without_COVID	5.326126	6.494432	21.01233	27.77778
3	24	PPE_P75	with_COVID	14.457886	17.228071	177.73094	25.00000
4	18	PPE_P75	without_COVID	9.608661	11.631644	25.23079	33.33333
5	24	PPE_P90	with_COVID	22.567564	26.987865	126.64337	25.00000
6	18	PPE_P90	without_COVID	14.127751	17.408543	21.92817	33.33333
7	24	TRP_P50	with_COVID	286.708115	348.135976	911.23837	25.00000
8	18	TRP_P50	without_COVID	157.682388	185.961017	21.74548	33.33333
9	24	TRP_P75	with_COVID	392.316169	477.673917	302.53212	25.00000
10	18	TRP_P75	without_COVID	229.878410	279.689485	22.02522	33.33333
11	24	TRP_P90	with_COVID	478.937891	580.213567	122.13753	25.00000
12	18	TRP_P90	without_COVID	293.117443	356.324593	21.43280	33.33333
Note. This table presents out-of-sample validation results based on rolling-origin (walk-forward) cross-validation for six empirical percentile time series: TRP_P90, TRP_P75, TRP_P50 and PPE_P90, PPE_P75, PPE_P50. The variable series denotes the performance indicator (TRP = Total Ranking Points; PPE = Points per Event) and the corresponding percentile category (P90, P75, P50). The variable scenar…
