# Supplementary material for: Performance inflation in junior tennis: Longitudinal analysis and Bayesian forecasting of ranking thresholds, efficiency, and access equity
Source: PLoS One. 2026 Apr 21;21(4):e0345725. doi: 10.1371/journal.pone.0345725 (PMC13098973; doi:10.1371/journal.pone.0345725)
Supplement: S6 Table — (CSV) [file pone.0345725.s006.csv]

Five-year forecast comparison (2025–2029) of empirical percentile thresholds: forecasts including COVID years vs. excluding COVID years, and their differences (Δ).
No.	series	Year	yhat_with_COVID	yhat_without_COVID	yhat_lower_with_COVID	yhat_lower_without_COVID	yhat_upper_with_COVID	yhat_upper_without_COVID	delta_yhat	delta_lower	delta_upper
1	PPE_P50	2025	20.52849	29.05564	3.405813	22.78619	36.62298	34.62839	-8.527151	-19.38038	1.9945952
2	PPE_P50	2026	20.89436	30.19755	4.606191	23.54470	37.43958	35.76788	-9.303186	-18.93851	1.6717006
3	PPE_P50	2027	21.26024	31.33946	3.832252	24.21597	37.62300	37.04975	-10.079221	-20.38371	0.5732503
4	PPE_P50	2028	21.62711	32.48450	4.216096	24.92877	38.69436	38.50427	-10.857382	-20.71267	0.1900953
5	PPE_P50	2029	21.99299	33.62640	4.796663	26.06575	40.29955	40.46361	-11.633418	-21.26909	-0.1640627
6	PPE_P75	2025	31.88202	43.56336	6.732665	31.28867	56.64495	55.06527	-11.681349	-24.55601	1.5796767
7	PPE_P75	2026	32.57975	45.29340	6.975521	32.97405	56.69230	57.19876	-12.713656	-25.99853	-0.5064554
8	PPE_P75	2027	33.27748	47.02344	7.206839	33.71694	58.56162	58.73129	-13.745963	-26.51010	-0.1696764
9	PPE_P75	2028	33.97712	48.75822	7.664786	35.03290	60.17854	60.47944	-14.781099	-27.36811	-0.3008969
10	PPE_P75	2029	34.67485	50.48825	7.290950	35.81083	62.57749	63.30779	-15.813407	-28.51988	-0.7303073
11	PPE_P90	2025	55.20594	73.08360	17.646915	55.32331	93.80097	89.73221	-17.877657	-37.67639	4.0687565
12	PPE_P90	2026	56.76092	76.14433	17.371994	57.03730	96.97514	93.53355	-19.383412	-39.66531	3.4415927
13	PPE_P90	2027	58.31589	79.20506	18.145625	59.29416	98.79342	97.24960	-20.889167	-41.14854	1.5438200
14	PPE_P90	2028	59.87513	82.27418	19.153863	61.92322	101.48726	100.88550	-22.399047	-42.76936	0.6017568
15	PPE_P90	2029	61.43011	85.33491	20.574909	64.37188	104.55439	104.97457	-23.904803	-43.79697	-0.4201765
16	TRP_P50	2025	614.51572	895.89182	106.595952	733.65043	1095.57977	1032.29527	-281.376095	-627.05448	63.2844987
17	TRP_P50	2026	629.40651	938.19811	113.901238	768.32591	1124.45816	1076.54230	-308.791597	-654.42467	47.9158577
18	TRP_P50	2027	644.29730	980.50440	138.755787	801.65925	1150.25585	1127.72378	-336.207098	-662.90346	22.5320712
19	TRP_P50	2028	659.22889	1022.92660	115.799081	831.93631	1188.73563	1183.44034	-363.697711	-716.13723	5.2952877
20	TRP_P50	2029	674.11967	1065.23289	139.502176	855.23432	1212.04187	1239.35905	-391.113213	-715.73214	-27.3171801
21	TRP_P75	2025	895.92067	1277.04678	206.922971	1005.79672	1557.68258	1496.06507	-381.126113	-798.87374	61.6175085
22	TRP_P75	2026	920.25217	1338.77555	215.537570	1038.12791	1638.25034	1572.93007	-418.523375	-822.59034	65.3202654
23	TRP_P75	2027	944.58368	1400.50432	230.480103	1088.80274	1658.48045	1637.07517	-455.920638	-858.32263	21.4052797
24	TRP_P75	2028	968.98185	1462.40221	239.936373	1132.59324	1694.01860	1732.57757	-493.420359	-892.65686	-38.5589748
25	TRP_P75	2029	993.31336	1524.13098	206.794019	1163.28315	1739.91839	1803.88933	-530.817622	-956.48913	-63.9709365
26	TRP_P90	2025	1232.85282	1721.16413	385.065222	1379.05378	2058.69415	1989.52573	-488.311307	-993.98856	69.1684215
27	TRP_P90	2026	1269.08079	1807.68557	374.889025	1446.24492	2128.50827	2095.21482	-538.604781	-1071.35590	33.2934571
28	TRP_P90	2027	1305.30875	1894.20700	414.419848	1533.30222	2202.04305	2192.94732	-588.898255	-1118.88238	9.0957298
29	TRP_P90	2028	1341.63596	1980.96548	423.688448	1582.46793	2220.52003	2313.70273	-639.329519	-1158.77948	-93.1826934
30	TRP_P90	2029	1377.86393	2067.48692	439.107699	1662.36138	2280.24718	2429.67948	-689.622993	-1223.25368	-149.4322982
Note. This table compares five-year ahead point forecasts (2025–2029) derived from two model specifications: one including COVID-19–affected years (with_COVID) and one excluding them (without_COVID). For each empirical percentile series (TRP and PPE at P90, P75, and P50), yhat_with_COVID and yhat_without_COVID denote the mean posterior forecast values. The columns yhat_lower and yhat_upper corres…
