# Supplementary material for: Performance inflation in junior tennis: Longitudinal analysis and Bayesian forecasting of ranking thresholds, efficiency, and access equity
Source: PLoS One. 2026 Apr 21;21(4):e0345725. doi: 10.1371/journal.pone.0345725 (PMC13098973; doi:10.1371/journal.pone.0345725)
Supplement: S7 Table — (CSV) [file pone.0345725.s007.csv]

Comparison of Prophet Forecasts Based on Original and Log-Transformed Percentile Series (2025–2029).
No.	series	Year	yhat_original	yhat_log_model	diff	diff_percent
1	PPE_P50	2025	29.05564	11.86520	-17.19044	-59.16387
2	PPE_P50	2026	30.19755	11.69872	-18.49883	-61.25938
3	PPE_P50	2027	31.33946	11.53458	-19.80488	-63.19472
4	PPE_P50	2028	32.48450	11.37230	-21.11220	-64.99162
5	PPE_P50	2029	33.62640	11.21273	-22.41367	-66.65498
6	PPE_P75	2025	43.56336	21.59735	-21.96601	-50.42313
7	PPE_P75	2026	45.29340	21.65653	-23.63687	-52.18613
8	PPE_P75	2027	47.02344	21.71587	-25.30757	-53.81906
9	PPE_P75	2028	48.75822	21.77553	-26.98269	-55.33977
10	PPE_P75	2029	50.48825	21.83519	-28.65306	-56.75193
11	PPE_P90	2025	73.08360	41.04229	-32.04131	-43.84200
12	PPE_P90	2026	76.14433	41.78211	-34.36221	-45.12774
13	PPE_P90	2027	79.20506	42.53528	-36.66978	-46.29727
14	PPE_P90	2028	82.27418	43.30413	-38.97004	-47.36607
15	PPE_P90	2029	85.33491	44.08473	-41.25018	-48.33916
16	TRP_P50	2025	895.89182	275.67960	-620.21222	-69.22847
17	TRP_P50	2026	938.19811	270.39847	-667.79964	-71.17896
18	TRP_P50	2027	980.50440	265.21851	-715.28589	-72.95081
19	TRP_P50	2028	1022.92660	260.12399	-762.80261	-74.57061
20	TRP_P50	2029	1065.23289	255.14085	-810.09204	-76.04835
21	TRP_P75	2025	1277.04678	539.10634	-737.94044	-57.78492
22	TRP_P75	2026	1338.77555	541.63555	-797.14000	-59.54247
23	TRP_P75	2027	1400.50432	544.17664	-856.32769	-61.14424
24	TRP_P75	2028	1462.40221	546.73665	-915.66556	-62.61380
25	TRP_P75	2029	1524.13098	549.30166	-974.82932	-63.95968
26	TRP_P90	2025	1721.16413	960.09799	-761.06614	-44.21810
27	TRP_P90	2026	1807.68557	987.70665	-819.97892	-45.36070
28	TRP_P90	2027	1894.20700	1016.10923	-878.09778	-46.35701
29	TRP_P90	2028	1980.96548	1045.40974	-935.55574	-47.22726
30	TRP_P90	2029	2067.48692	1075.47163	-992.01528	-47.98170
Note. This table presents a sensitivity analysis comparing point forecasts obtained from Bayesian Prophet models estimated on the original empirical percentile series with those derived from models fitted to log-transformed data. Forecasts are reported for the period 2025–2029 across six series representing percentile-based performance thresholds: Total Ranking Points (TRP) and Points per Event (…
