# Supplementary material for: Performance inflation in junior tennis: Longitudinal analysis and Bayesian forecasting of ranking thresholds, efficiency, and access equity
Source: PLoS One. 2026 Apr 21;21(4):e0345725. doi: 10.1371/journal.pone.0345725 (PMC13098973; doi:10.1371/journal.pone.0345725)
Supplement: S8 Table — (CSV) [file pone.0345725.s008.csv]

no.	Year	N	TRP_P90	TRP_P75	TRP_P50	PPE_P90	PPE_P75	PPE_P50
1	2004	101	645.000	505.0000	352.500	31.31250	21.810345	14.615385
2	2005	88	690.375	565.9375	393.750	35.72083	28.216003	17.469618
3	2006	91	707.500	565.6250	432.500	31.69643	20.445312	16.818182
4	2007	104	681.375	518.7500	371.250	28.81771	19.897618	14.074405
5	2008	97	679.000	490.0000	397.500	32.51515	22.460938	15.803571
6	2009	90	735.625	577.5000	440.625	28.66890	23.282138	15.005032
7	2010	95	764.750	552.5000	347.500	31.57605	20.816667	14.427083
8	2011	96	748.125	548.1250	412.500	35.15625	21.365625	15.472301
9	2012	105	677.500	517.5000	396.250	30.49790	20.958333	15.078125
10	2013	100	733.938	646.0950	422.815	35.45982	23.992457	16.539560
11	2014	97	865.750	637.5000	436.880	40.51573	23.437692	16.041667
12	2015	104	810.500	576.7200	414.380	37.58712	21.113452	15.148640
13	2016	90	794.317	602.1875	467.190	39.13500	21.379006	17.732333
14	2017	103	772.500	594.3750	458.750	36.05076	24.459821	15.721154
15	2018	109	1210.750	926.7500	661.000	53.17495	33.448276	23.333333
16	2019	102	1225.000	900.9375	640.625	59.27604	32.180024	20.438131
17	2020	3197	174.700	57.2500	13.250	6.97106	2.975000	1.125000
18	2021	2965	202.900	58.7500	15.000	10.54156	4.203125	1.541667
19	2022	114	1443.925	1185.3125	823.625	81.48187	47.481027	29.491193
20	2023	124	1695.100	1181.7500	865.000	67.92773	40.172398	28.330346
21	2024	110	1770.950	1340.7500	880.875	69.09918	46.889296	29.328597
