# Supplementary material for: Performance inflation in junior tennis: Longitudinal analysis and Bayesian forecasting of ranking thresholds, efficiency, and access equity
Source: PLoS One. 2026 Apr 21;21(4):e0345725. doi: 10.1371/journal.pone.0345725 (PMC13098973; doi:10.1371/journal.pone.0345725)
Supplement: S1 File — (CSV) [file pone.0345725.s009.csv]

no.	ITF Ranking	Year of Birth	Nation	Singles Played	Doubles Played	Total Singles Points	Total Doubles Points	Total Ranking Points	WTTJ -Year end Ranking	Points/Singles Played	Points/Doubles Played	Points per Event (PPE)
1	1	2006	Brazil	10	7	2550	1409	2902.25	2023	255	201.3	170.7205882
2	2	2005	Mexico	10	9	2350	2009	2852.25	2023	235	223.2	150.1184211
3	3	2006	Austria	16	15	2310	1762	2750.5	2023	144.4	117.5	88.72580645
4	4	2005	Russia	9	8	1760	2091	2282.75	2023	195.6	261.4	134.2794118
5	5	2005	USA	7	7	1760	1725	2191.25	2023	251.4	246.4	156.5178571
6	6	2006	Great Britain	11	9	1880	1027	2136.75	2023	170.9	114.1	106.8375
7	7	2007	Italy	14	12	1675	1499	2049.75	2023	119.6	124.9	78.83653846
8	8	2005	Bolivia	10	7	1800	876	2019	2023	180	125.1	118.7647059
9	9	2007	USA	13	12	1740	1019	1994.75	2023	133.8	84.9	79.79
10	10	2005	Bulgaria	16	13	1730	816	1934	2023	108.1	62.8	66.68965517
11	11	2005	China, P.R.	11	10	1670	944	1906	2023	151.8	94.4	90.76190476
12	12	2005	Serbia	16	11	1650	877	1869.25	2023	103.1	79.7	69.23148148
13	13	2006	Norway	22	18	1430	1109	1707.25	2023	65	61.6	42.68125
14	14	2005	France	9	7	1485	727	1666.75	2023	165	103.9	104.171875
15	15	2006	Poland	13	11	1390	1012	1643	2023	106.9	92	68.45833333
16	16	2005	Italy	14	13	1190	1792	1638	2023	85	137.8	60.66666667
17	17	2006	Japan	15	14	1180	1341	1515.25	2023	78.7	95.8	52.25
18	18	2005	Estonia	12	12	1080	1724	1511	2023	90	143.7	62.95833333
19	19	2005	USA	22	16	1240	989	1487.25	2023	56.4	61.8	39.13815789
20	20	2005	Sweden	21	17	1130	1177	1424.25	2023	53.8	69.2	37.48026316
21	21	2006	USA	16	12	1260	569	1402.25	2023	78.8	47.4	50.08035714
22	22	2005	Russia	13	13	1180	749	1367.25	2023	90.8	57.6	52.58653846
23	23	2005	Spain	12	10	1085	930	1317.5	2023	90.4	93	59.88636364
24	24	2006	USA	14	12	1020	1190	1317.5	2023	72.9	99.2	50.67307692
25	25	2005	USA	22	14	1030	1049	1292.25	2023	46.8	74.9	35.89583333
26	26	2007	Czechia	16	15	920	1251	1232.75	2023	57.5	83.4	39.76612903
27	27	2005	Italy	17	16	740	1964	1231	2023	43.5	122.8	37.3030303
28	28	2007	Great Britain	17	16	1010	869	1227.25	2023	59.4	54.3	37.18939394
29	29	2005	Czechia	18	15	800	1567	1191.75	2023	44.4	104.5	36.11363636
30	30	2006	Korea, Rep.	23	23	920	1072	1188	2023	40	46.6	25.82608696
31	31	2006	Czechia	17	15	920	1065	1186.25	2023	54.1	71	37.0703125
32	32	2006	France	25	25	890	1161	1180.25	2023	35.6	46.4	23.605
33	33	2005	Germany	21	19	940	922	1170.5	2023	44.8	48.5	29.2625
34	34	2005	Sweden	14	12	745	1642	1155.5	2023	53.2	136.8	44.44230769
35	35	2007	Morocco	17	16	1020	524	1151	2023	60	32.8	34.87878788
36	36	2006	USA	16	15	850	1190	1147.5	2023	53.1	79.3	37.01612903
37	37	2006	China, P.R.	19	14	790	1364	1131	2023	41.6	97.4	34.27272727
38	38	2006	Australia	17	13	940	750	1127.5	2023	55.3	57.7	37.58333333
39	39	2005	Czechia	15	14	720	1536	1104	2023	48	109.7	38.06896552
40	40	2006	Brazil	18	13	880	794	1078.5	2023	48.9	61.1	34.79032258
41	41	2005	Bulgaria	13	12	1020	225	1076.25	2023	78.5	18.8	43.05
42	42	2008	Netherlands	11	10	930	532	1063	2023	84.5	53.2	50.61904762
43	43	2006	Australia	25	23	830	929	1062.25	2023	33.2	40.4	22.13020833
44	44	2005	Italy	11	10	760	1154	1048.5	2023	69.1	115.4	49.92857143
45	45	2005	Italy	17	15	820	816	1024	2023	48.2	54.4	32
46	46	2005	Netherlands	19	19	830	734	1013.5	2023	43.7	38.6	26.67105263
47	47	2006	Great Britain	23	21	820	757	1009.25	2023	35.7	36	22.9375
48	48	2007	Russia	24	20	760	989	1007.25	2023	31.7	49.5	22.89204545
49	49	2005	Switzerland	11	11	770	862	985.5	2023	70	78.4	44.79545455
50	50	2005	India	13	12	860	412	963	2023	66.2	34.3	38.52
51	51	2005	Italy	15	13	730	929	962.25	2023	48.7	71.5	34.36607143
52	52	2006	Great Britain	20	18	780	727	961.75	2023	39	40.4	25.30921053
53	53	2006	Armenia	23	20	730	921	960.25	2023	31.7	46.1	22.33139535
54	54	2006	France	16	13	840	472	958	2023	52.5	36.3	33.03448276
55	55	2006	France	21	17	750	802	950.5	2023	35.7	47.2	25.01315789
56	56	2006	Turkiye	23	22	680	1026	936.5	2023	29.6	46.6	20.81111111
57	57	2006	Korea, Rep.	20	19	680	981	925.25	2023	34	51.6	23.72435897
58	58	2005	France	13	9	745	682	915.5	2023	57.3	75.8	41.61363636
59	59	2005	Belgium	9	7	840	299	914.75	2023	93.3	42.7	57.171875
60	60	2005	Sweden	17	14	690	779	884.75	2023	40.6	55.6	28.54032258
61	61	2007	Netherlands	12	10	735	599	884.75	2023	61.3	59.9	40.21590909
62	62	2007	USA	17	14	590	1124	871	2023	34.7	80.3	28.09677419
63	63	2005	Slovenia	16	16	580	1116	859	2023	36.3	69.8	26.84375
64	64	2007	Korea, Rep.	17	18	730	472	848	2023	42.9	26.2	24.22857143
65	65	2007	Germany	16	8	770	251	832.75	2023	48.1	31.4	34.69791667
66	66	2006	USA	23	21	571	1042	831.5	2023	24.8	49.6	18.89772727
67	67	2006	Brazil	15	11	600	922	830.5	2023	40	83.8	31.94230769
68	68	2005	India	13	9	610	817	814.25	2023	46.9	90.8	37.01136364
69	69	2005	Sweden	16	14	660	592	808	2023	41.3	42.3	26.93333333
70	70	2005	Czechia	21	19	550	1027	806.75	2023	26.2	54.1	20.16875
71	71	2005	Estonia	16	12	690	465	806.25	2023	43.1	38.8	28.79464286
72	72	2005	Venezuela	18	12	690	382	785.5	2023	38.3	31.8	26.18333333
73	73	2006	Peru	23	19	580	780	775	2023	25.2	41.1	18.45238095
74	74	2005	Japan	10	9	660	412	763	2023	66	45.8	40.15789474
75	75	2005	Korea, Rep.	20	14	600	652	763	2023	30	46.6	22.44117647
76	76	2006	Brazil	29	21	591	674	759.5	2023	20.4	32.1	15.19
77	77	2006	Canada	15	12	585	697	759.25	2023	39	58.1	28.12037037
78	78	2005	Serbia	15	14	510	989	757.25	2023	34	70.6	26.11206897
79	79	2005	Italy	13	13	510	929	742.25	2023	39.2	71.5	28.54807692
80	80	2006	Argentina	21	20	520	877	739.25	2023	24.8	43.9	18.0304878
81	81	2005	Argentina	14	13	622	457	736.25	2023	44.4	35.2	27.26851852
82	82	2007	USA	18	14	520	809	722.25	2023	28.9	57.8	22.5703125
83	83	2005	Morocco	18	15	590	517	719.25	2023	32.8	34.5	21.79545455
84	84	2005	France	11	8	681	0	681	2023	61.9	0	35.84210526
85	85	2005	Spain	12	10	570	420	675	2023	47.5	42	30.68181818
86	86	2005	Argentina	24	18	550	456	664	2023	22.9	25.3	15.80952381
87	87	2005	Ukraine	20	16	501	630	658.5	2023	25.1	39.4	18.29166667
88	88	2005	USA	6	6	570	300	645	2023	95	50	53.75
89	89	2006	Spain	22	18	510	495	633.75	2023	23.2	27.5	15.84375
90	90	2005	Russia	12	10	496	547	632.75	2023	41.3	54.7	28.76136364
91	91	2006	Australia	22	22	480	607	631.75	2023	21.8	27.6	14.35795455
92	92	2005	Romania	10	9	500	509	627.25	2023	50	56.6	33.01315789
93	93	2005	Brazil	22	16	496	510	623.5	2023	22.5	31.9	16.40789474
94	94	2005	Uzbekistan	14	12	480	574	623.5	2023	34.3	47.8	23.98076923
95	95	2005	Germany	10	10	370	974	613.5	2023	37	97.4	30.675
96	96	2006	Colombia	24	22	440	622	595.5	2023	18.3	28.3	12.94565217
97	97	2005	USA	13	10	510	315	588.75	2023	39.2	31.5	25.59782609
98	98	2006	Japan	15	12	455	494	578.5	2023	30.3	41.2	21.42592593
99	99	2005	Brazil	21	17	440	539	574.75	2023	21	31.7	15.125
100	100	2005	Canada	13	11	376	765	567.25	2023	28.9	69.5	23.63541667
101	101	2005	Canada	26	20	450	450	562.5	2023	17.3	22.5	12.22826087
102	102	2005	Ukraine	13	11	406	585	552.25	2023	31.2	53.2	23.01041667
103	103	2005	Serbia	12	11	436	464	552	2023	36.3	42.2	24
104	104	2006	Spain	21	19	422	510	549.5	2023	20.1	26.8	13.7375
105	105	2006	Argentina	19	18	440	426	546.5	2023	23.2	23.7	14.77027027
106	106	2006	India	26	24	441	330	523.5	2023	17	13.8	10.47
107	107	2005	Spain	12	10	420	382	515.5	2023	35	38.2	23.43181818
108	108	2006	Thailand	21	17	360	569	502.25	2023	17.1	33.5	13.21710526
109	109	2006	USA	16	13	400	382	495.5	2023	25	29.4	17.0862069
110	110	2007	India	13	8	436	202	486.5	2023	33.5	25.3	23.16666667
111	111	2007	USA	19	15	441	162	481.5	2023	23.2	10.8	14.16176471
112	112	2005	Brazil	20	19	344	487	465.75	2023	17.2	25.6	11.94230769
113	113	2008	USA	17	13	362	330	444.5	2023	21.3	25.4	14.81666667
114	114	2007	Colombia	20	17	320	487	441.75	2023	16	28.6	11.93918919
115	115	2005	Italy	12	9	328	300	403	2023	27.3	33.3	19.19047619
116	116	2005	Argentina	10	6	300	292	373	2023	30	48.7	23.3125
117	117	2006	USA	14	12	235	509	362.25	2023	16.8	42.4	13.93269231
118	118	2005	Australia	12	11	190	644	351	2023	15.8	58.5	15.26086957
119	119	2005	Japan	14	12	252	330	334.5	2023	18	27.5	12.86538462
120	120	2005	Japan	15	11	207	364	298	2023	13.8	33.1	11.46153846
121	121	2005	Denmark	18	14	184	330	266.5	2023	10.2	23.6	8.328125
122	122	2005	Italy	10	8	195	150	232.5	2023	19.5	18.8	12.91666667
123	123	2005	Japan	21	17	70	234	128.5	2023	3.3	13.8	3.381578947
124	124	2006	Japan	12	8	78	184	124	2023	6.5	23	6.2
125	1	2005	Belgium	15	14	2440	682	2610.5	2022	162.7	48.7	90.01724138
126	2	2006	Spain	14	9	2400	735	2583.75	2022	171.4	81.7	112.3369565
127	3	2004	Korea, Rep.	18	16	2200	861	2415.25	2022	122.2	53.8	71.03676471
128	4	2004	Paraguay	7	7	1930	1072	2198	2022	275.7	153.1	157
129	5	2005	USA	10	9	1700	1432	2058	2022	170	159.1	108.3157895
130	6	2005	Mexico	15	15	1760	937	1994.25	2022	117.3	62.5	66.475
131	7	2005	Switzerland	10	9	1500	1146	1786.5	2022	150	127.3	94.02631579
132	8	2005	Russia	19	19	1280	1462	1645.5	2022	67.4	76.9	43.30263158
133	9	2004	Peru	10	9	1210	1634	1618.5	2022	121	181.6	85.18421053
134	10	2004	Argentina	13	13	1380	696	1554	2022	106.2	53.5	59.76923077
135	11	2005	France	7	7	1410	529	1542.25	2022	201.4	75.6	110.1607143
136	12	2005	Croatia	8	7	1330	525	1461.25	2022	166.3	75	97.41666667
137	13	2005	Belgium	13	12	1190	854	1403.5	2022	91.5	71.2	56.14
138	14	2004	Lithuania	10	9	1040	1380	1385	2022	104	153.3	72.89473684
139	15	2005	Czechia	7	6	1215	545	1351.25	2022	173.6	90.8	103.9423077
140	16	2005	USA	14	14	950	1537	1334.25	2022	67.9	109.8	47.65178571
141	17	2004	Czechia	9	10	1160	672	1328	2022	128.9	67.2	69.89473684
142	18	2004	Hong Kong, China	8	8	955	1462	1320.5	2022	119.4	182.8	82.53125
143	19	2005	France	19	19	1160	621	1315.25	2022	61.1	32.7	34.61184211
144	20	2004	Slovenia	12	12	1160	562	1300.5	2022	96.7	46.8	54.1875
145	21	2004	France	16	13	980	1266	1296.5	2022	61.3	97.4	44.70689655
146	22	2004	Czechia	13	12	1070	877	1289.25	2022	82.3	73.1	51.57
147	23	2004	Poland	9	3	1180	367	1271.75	2022	131.1	122.3	105.9791667
148	24	2005	Bolivia	16	14	950	1169	1242.25	2022	59.4	83.5	41.40833333
149	25	2004	USA	9	9	990	982	1235.5	2022	110	109.1	68.63888889
150	26	2005	France	9	7	1080	570	1222.5	2022	120	81.4	76.40625
151	27	2004	South Africa	13	13	1010	779	1204.75	2022	77.7	59.9	46.33653846
152	28	2004	Peru	12	11	780	1664	1196	2022	65	151.3	52
153	29	2004	USA	8	7	820	1462	1185.5	2022	102.5	208.9	79.03333333
154	30	2006	Japan	21	19	990	779	1184.75	2022	47.1	41	29.61875
155	31	2005	Japan	20	16	920	1026	1176.5	2022	46	64.1	32.68055556
156	32	2004	Slovakia	16	16	870	1124	1151	2022	54.4	70.3	35.96875
157	33	2005	France	19	18	930	847	1141.75	2022	48.9	47.1	30.85810811
158	34	2004	USA	8	8	810	1320	1140	2022	101.3	165	71.25
159	35	2005	Russia	17	16	970	651	1132.75	2022	57.1	40.7	34.32575758
160	36	2004	Slovakia	13	11	1000	509	1127.25	2022	76.9	46.3	46.96875
161	37	2004	Spain	10	10	890	922	1120.5	2022	89	92.2	56.025
162	38	2004	USA	20	18	880	936	1114	2022	44	52	29.31578947
163	39	2006	Brazil	13	11	850	810	1052.5	2022	65.4	73.6	43.85416667
164	40	2004	New Zealand	19	16	830	847	1041.75	2022	43.7	52.9	29.76428571
165	41	2006	Australia	19	17	930	404	1031	2022	48.9	23.8	28.63888889
166	42	2004	Canada	13	12	690	1349	1027.25	2022	53.1	112.4	41.09
167	43	2004	Croatia	5	5	670	1275	988.75	2022	134	255	98.875
168	44	2005	Sweden	25	21	790	741	975.25	2022	31.6	35.3	21.20108696
169	45	2004	USA	12	10	700	1078	969.5	2022	58.3	107.8	44.06818182
170	46	2004	Switzerland	12	12	670	1192	968	2022	55.8	99.3	40.33333333
171	47	2005	USA	7	7	850	442	960.5	2022	121.4	63.1	68.60714286
172	48	2004	Switzerland	11	10	700	1011	952.75	2022	63.6	101.1	45.36904762
173	49	2005	Spain	18	17	780	660	945	2022	43.3	38.8	27
174	50	2004	Paraguay	12	13	700	808	902	2022	58.3	62.2	36.08
175	51	2004	USA	15	13	500	1582	895.5	2022	33.3	121.7	31.98214286
176	52	2005	France	14	11	710	681	880.25	2022	50.7	61.9	35.21
177	53	2004	Australia	12	11	730	585	876.25	2022	60.8	53.2	38.09782609
178	54	2005	USA	23	21	700	704	876	2022	30.4	33.5	19.90909091
179	55	2004	USA	13	11	700	592	848	2022	53.8	53.8	35.33333333
180	56	2005	Czechia	14	8	716	487	837.75	2022	51.1	60.9	38.07954545
181	57	2006	France	13	12	680	622	835.5	2022	52.3	51.8	33.42
182	58	2004	USA	22	14	690	487	811.75	2022	31.4	34.8	22.54861111
183	59	2004	Mexico	20	17	670	562	810.5	2022	33.5	33.1	21.90540541
184	60	2005	Czechia	17	15	640	674	808.5	2022	37.6	44.9	25.265625
185	61	2005	Serbia	21	22	590	779	784.75	2022	28.1	35.4	18.25
186	62	2006	USA	18	15	620	630	777.5	2022	34.4	42	23.56060606
187	63	2005	Serbia	18	15	560	764	751	2022	31.1	50.9	22.75757576
188	64	2004	USA	17	16	621	502	746.5	2022	36.5	31.4	22.62121212
189	65	2005	Japan	15	12	600	539	734.75	2022	40	44.9	27.21296296
190	66	2007	Italy	15	12	530	817	734.25	2022	35.3	68.1	27.19444444
191	67	2006	Korea, Rep.	19	19	610	494	733.5	2022	32.1	26	19.30263158
192	68	2004	Thailand	12	11	346	1402	696.5	2022	28.8	127.5	30.2826087
193	69	2006	Turkiye	15	15	530	629	687.25	2022	35.3	41.9	22.90833333
194	70	2005	Switzerland	25	22	440	981	685.25	2022	17.6	44.6	14.57978723
195	71	2004	Australia	17	15	510	682	680.5	2022	30	45.5	21.265625
196	72	2005	Germany	20	20	580	382	675.5	2022	29	19.1	16.8875
197	73	2005	Sweden	21	16	520	600	670	2022	24.8	37.5	18.10810811
198	74	2005	Ukraine	24	19	441	899	665.75	2022	18.4	47.3	15.48255814
199	75	2004	Cyprus	15	14	505	622	660.5	2022	33.7	44.4	22.77586207
200	76	2004	Japan	19	14	472	742	657.5	2022	24.8	53	19.92424242
201	77	2004	Namibia	14	14	540	469	657.25	2022	38.6	33.5	23.47321429
202	78	2004	Chile	21	15	520	495	643.75	2022	24.8	33	17.88194444
203	79	2005	Germany	27	24	510	525	641.25	2022	18.9	21.9	12.57352941
204	80	2006	USA	17	17	465	704	641	2022	27.4	41.4	18.85294118
205	81	2004	Bulgaria	11	8	516	457	630.25	2022	46.9	57.1	33.17105263
206	82	2004	USA	16	14	530	390	627.5	2022	33.1	27.9	20.91666667
207	83	2005	Great Britain	22	20	496	517	625.25	2022	22.5	25.9	14.88690476
208	84	2004	Japan	6	4	480	532	613	2022	80	133	61.3
209	85	2005	USA	21	19	430	727	611.75	2022	20.5	38.3	15.29375
210	86	2004	Italy	12	9	526	300	601	2022	43.8	33.3	28.61904762
211	87	2005	Canada	23	20	400	749	587.25	2022	17.4	37.5	13.65697674
212	88	2005	Japan	25	20	401	741	586.25	2022	16	37.1	13.02777778
213	89	2004	Turkiye	11	10	370	854	583.5	2022	33.6	85.4	27.78571429
214	90	2004	Portugal	20	18	355	892	578	2022	17.8	49.6	15.21052632
215	91	2004	Great Britain	10	11	416	585	562.25	2022	41.6	53.2	26.77380952
216	92	2004	Belgium	15	13	370	765	561.25	2022	24.7	58.8	20.04464286
217	93	2006	USA	15	14	420	547	556.75	2022	28	39.1	19.19827586
218	94	2005	Great Britain	17	14	450	419	554.75	2022	26.5	29.9	17.89516129
219	95	2006	Thailand	23	21	426	464	542	2022	18.5	22.1	12.31818182
220	96	2004	Poland	12	11	400	540	535	2022	33.3	49.1	23.26086957
221	97	2005	Kazakhstan	18	14	381	614	534.5	2022	21.2	43.9	16.703125
222	98	2005	France	21	16	406	502	531.5	2022	19.3	31.4	14.36486486
223	99	2004	Poland	9	8	400	487	521.75	2022	44.4	60.9	30.69117647
224	100	2004	Netherlands	18	15	368	540	503	2022	20.4	36	15.24242424
225	101	2004	Croatia	15	9	256	943	491.75	2022	17.1	104.8	20.48958333
226	102	2004	Germany	8	7	295	772	488	2022	36.9	110.3	32.53333333
227	103	2004	Italy	12	11	396	307	472.75	2022	33	27.9	20.55434783
228	104	2005	Chile	24	15	350	449	462.25	2022	14.6	29.9	11.8525641
229	105	2004	USA	23	19	313	480	433	2022	13.6	25.3	10.30952381
230	106	2004	Italy	14	9	337	375	430.75	2022	24.1	41.7	18.72826087
231	107	2004	Argentina	10	10	286	491	408.75	2022	28.6	49.1	20.4375
232	108	2004	USA	15	13	320	340	405	2022	21.3	26.2	14.46428571
233	109	2004	Lithuania	6	5	250	292	323	2022	41.7	58.4	29.36363636
234	110	2005	Japan	22	20	226	292	299	2022	10.3	14.6	7.119047619
235	111	2004	North Macedonia	6	4	230	150	267.5	2022	38.3	37.5	26.75
236	112	2004	Great Britain	10	9	122	532	255	2022	12.2	59.1	13.42105263
237	113	2004	Italy	12	8	126	330	208.5	2022	10.5	41.3	10.425
238	114	2004	Korea, Rep.	8	5	110	165	151.25	2022	13.8	33	11.63461538
239	1	2005	China, P.R.	10	9	2590	607	2741.75	2021	259	67.4	144.3026316
240	2	2003	Spain	8	7	2210	1170	2502.5	2021	276.3	167.1	166.8333333
241	3	2003	USA	11	10	1920	1034	2178.5	2021	174.5	103.4	103.7380952
242	4	2004	USA	12	12	1620	951	1857.75	2021	135	79.3	77.40625
243	5	2003	Ukraine	12	10	1440	1484	1811	2021	120	148.4	82.31818182
244	6	2004	USA	13	11	1430	1191	1727.75	2021	110	108.3	71.98958333
245	7	2004	Croatia	17	17	1390	1033	1648.25	2021	81.8	60.8	48.47794118
246	8	2004	Paraguay	13	13	1410	854	1623.5	2021	108.5	65.7	62.44230769
247	9	2003	France	13	12	1330	780	1525	2021	102.3	65	61
248	10	2003	Switzerland	8	6	1370	547	1506.75	2021	171.3	91.2	107.625
249	11	2005	Czechia	10	10	1360	569	1502.25	2021	136	56.9	75.1125
250	12	2004	France	6	6	1360	465	1476.25	2021	226.7	77.5	123.0208333
251	13	2003	Estonia	11	10	1280	630	1437.5	2021	116.4	63	68.45238095
252	14	2004	Peru	15	15	1120	1191	1417.75	2021	74.7	79.4	47.25833333
253	15	2003	Sweden	18	16	1220	764	1411	2021	67.8	47.8	41.5
254	16	2004	Peru	14	14	1030	845	1241.25	2021	73.6	60.4	44.33035714
255	17	2003	Spain	15	15	880	1350	1217.5	2021	58.7	90	40.58333333
256	18	2005	France	12	9	1140	284	1211	2021	95	31.6	57.66666667
257	19	2004	Lithuania	20	20	680	2100	1205	2021	34	105	30.125
258	20	2003	Great Britain	7	5	1040	495	1163.75	2021	148.6	99	96.97916667
259	21	2004	France	4	3	960	795	1158.75	2021	240	265	165.5357143
260	22	2003	Australia	16	15	990	525	1121.25	2021	61.9	35	36.16935484
261	23	2004	Poland	18	14	900	877	1119.25	2021	50	62.6	34.9765625
262	24	2004	USA	12	12	820	1161	1110.25	2021	68.3	96.8	46.26041667
263	25	2003	Brazil	6	6	1020	337	1104.25	2021	170	56.2	92.02083333
264	26	2003	France	3	3	890	795	1088.75	2021	296.7	265	181.4583333
265	27	2004	Spain	11	11	960	487	1081.75	2021	87.3	44.3	49.17045455
266	28	2005	Mexico	19	17	950	516	1079	2021	50	30.4	29.97222222
267	29	2004	North Macedonia	18	17	960	472	1078	2021	53.3	27.8	30.8
268	30	2003	USA	9	8	790	1041	1050.25	2021	87.8	130.1	61.77941176
269	31	2005	Switzerland	17	16	970	300	1045	2021	57.1	18.8	31.66666667
270	32	2003	Bulgaria	12	12	710	1312	1038	2021	59.2	109.3	43.25
271	33	2004	Hong Kong, China	10	9	700	1319	1029.75	2021	70	146.6	54.19736842
272	34	2004	Lithuania	23	22	720	1147	1006.75	2021	31.3	52.1	22.37222222
273	35	2004	USA	14	12	780	877	999.25	2021	55.7	73.1	38.43269231
274	36	2004	Slovakia	18	16	680	1266	996.5	2021	37.8	79.1	29.30882353
275	37	2005	Croatia	12	8	910	225	966.25	2021	75.8	28.1	48.3125
276	38	2003	USA	10	10	680	1140	965	2021	68	114	48.25
277	39	2003	Ecuador	12	11	700	952	938	2021	58.3	86.5	40.7826087
278	40	2003	Israel	16	15	770	562	910.5	2021	48.1	37.5	29.37096774
279	41	2004	Slovenia	23	21	700	810	902.5	2021	30.4	38.6	20.51136364
280	42	2004	Argentina	11	9	750	597	899.25	2021	68.2	66.3	44.9625
281	43	2004	France	6	5	790	435	898.75	2021	131.7	87	81.70454545
282	44	2003	Poland	12	11	650	952	888	2021	54.2	86.5	38.60869565
283	45	2003	Poland	10	9	720	660	885	2021	72	73.3	46.57894737
284	46	2004	Belarus	13	12	656	907	882.75	2021	50.5	75.6	35.31
285	47	2003	Slovenia	19	19	755	502	880.5	2021	39.7	26.4	23.17105263
286	48	2003	Belarus	12	12	670	795	868.75	2021	55.8	66.3	36.19791667
287	49	2003	USA	12	12	760	409	862.25	2021	63.3	34.1	35.92708333
288	50	2004	Korea, Rep.	20	17	730	502	855.5	2021	36.5	29.5	23.12162162
289	51	2004	Russia	15	14	615	862	830.5	2021	41	61.6	28.63793103
290	52	2003	France	8	8	496	1327	827.75	2021	62	165.9	51.734375
291	53	2003	Jordan	10	10	425	1575	818.75	2021	42.5	157.5	40.9375
292	54	2005	Bolivia	18	17	700	472	818	2021	38.9	27.8	23.37142857
293	55	2003	Germany	8	8	620	689	792.25	2021	77.5	86.1	49.515625
294	56	2003	Germany	14	13	570	876	789	2021	40.7	67.4	29.22222222
295	57	2004	Germany	16	13	700	356	789	2021	43.8	27.4	27.20689655
296	58	2003	Germany	16	12	582	779	776.75	2021	36.4	64.9	27.74107143
297	59	2003	Russia	17	17	560	802	760.5	2021	32.9	47.2	22.36764706
298	60	2005	Belgium	17	14	630	509	757.25	2021	37.1	36.4	24.42741935
299	61	2003	Czechia	16	15	516	915	744.75	2021	32.3	61	24.02419355
300	62	2004	Czechia	11	11	615	517	744.25	2021	55.9	47	33.82954545
301	63	2003	Brazil	14	13	540	749	727.25	2021	38.6	57.6	26.93518519
302	64	2005	Czechia	11	10	560	667	726.75	2021	50.9	66.7	34.60714286
303	65	2004	Russia	15	14	530	779	724.75	2021	35.3	55.6	24.99137931
304	66	2003	Spain	12	9	670	210	722.5	2021	55.8	23.3	34.4047619
305	67	2004	Namibia	10	10	620	392	718	2021	62	39.2	35.9
306	68	2004	Argentina	19	19	540	670	707.5	2021	28.4	35.3	18.61842105
307	69	2003	USA	10	9	420	1140	705	2021	42	126.7	37.10526316
308	70	2004	Czechia	16	14	456	974	699.5	2021	28.5	69.6	23.31666667
309	71	2004	Poland	16	10	536	645	697.25	2021	33.5	64.5	26.81730769
310	72	2003	Uzbekistan	16	14	620	294	693.5	2021	38.8	21	23.11666667
311	73	2003	Morocco	12	12	522	682	692.5	2021	43.5	56.8	28.85416667
312	74	2004	Croatia	18	15	481	831	688.75	2021	26.7	55.4	20.87121212
313	75	2003	Morocco	10	10	626	225	682.25	2021	62.6	22.5	34.1125
314	76	2003	Serbia	19	16	480	765	671.25	2021	25.3	47.8	19.17857143
315	77	2003	Belgium	5	3	626	150	663.5	2021	125.2	50	82.9375
316	78	2004	Poland	22	20	542	480	662	2021	24.6	24	15.76190476
317	79	2003	Russia	14	12	446	847	657.75	2021	31.9	70.6	25.29807692
318	80	2003	Morocco	14	14	610	163	650.75	2021	43.6	11.6	23.24107143
319	81	2004	Canada	13	11	492	629	649.25	2021	37.8	57.2	27.05208333
320	82	2004	Korea, Rep.	15	14	470	712	648	2021	31.3	50.9	22.34482759
321	83	2003	Great Britain	8	8	490	615	643.75	2021	61.3	76.9	40.234375
322	84	2004	USA	13	9	470	686	641.5	2021	36.2	76.2	29.15909091
323	85	2004	Italy	16	15	506	540	641	2021	31.6	36	20.67741935
324	86	2003	Belgium	12	12	366	1005	617.25	2021	30.5	83.8	25.71875
325	87	2003	Ukraine	7	6	426	750	613.5	2021	60.9	125	47.19230769
326	88	2005	Belgium	15	14	480	525	611.25	2021	32	37.5	21.07758621
327	89	2004	Switzerland	12	11	492	472	610	2021	41	42.9	26.52173913
328	90	2004	Czechia	16	13	446	652	609	2021	27.9	50.2	21
329	91	2004	Spain	13	11	520	337	604.25	2021	40	30.6	25.17708333
330	92	2003	Colombia	8	7	556	129	588.25	2021	69.5	18.4	39.21666667
331	93	2005	Kazakhstan	24	24	504	324	585	2021	21	13.5	12.1875
332	94	2005	Russia	15	12	496	342	581.5	2021	33.1	28.5	21.53703704
333	95	2005	USA	17	17	425	622	580.5	2021	25	36.6	17.07352941
334	96	2004	Cyprus	21	21	440	562	580.5	2021	21	26.8	13.82142857
335	97	2003	India	11	11	484	382	579.5	2021	44	34.7	26.34090909
336	98	2004	Israel	16	13	480	390	577.5	2021	30	30	19.9137931
337	99	2003	Portugal	12	12	470	420	575	2021	39.2	35	23.95833333
338	100	2003	France	11	11	485	360	575	2021	44.1	32.7	26.13636364
339	101	2005	France	15	12	470	420	575	2021	31.3	35	21.2962963
340	102	2004	Russia	15	15	413	615	566.75	2021	27.5	41	18.89166667
341	103	2003	Poland	16	12	456	420	561	2021	28.5	35	20.03571429
342	104	2003	Bulgaria	15	14	440	477	559.25	2021	29.3	34.1	19.28448276
343	105	2004	Mexico	18	18	425	524	556	2021	23.6	29.1	15.44444444
344	106	2004	USA	20	19	430	494	553.5	2021	21.5	26	14.19230769
345	107	2003	Germany	10	9	396	630	553.5	2021	39.6	70	29.13157895
346	108	2003	USA	21	16	440	420	545	2021	21	26.3	14.72972973
347	109	2004	Turkiye	17	16	400	570	542.5	2021	23.5	35.6	16.43939394
348	110	2004	Thailand	13	13	310	915	538.75	2021	23.8	70.4	20.72115385
349	111	2003	Argentina	12	8	360	690	532.5	2021	30	86.3	26.625
350	112	2004	France	17	12	337	765	528.25	2021	19.8	63.8	18.21551724
351	113	2003	Sweden	17	14	352	704	528	2021	20.7	50.3	17.03225806
352	114	2003	Germany	7	5	380	562	520.5	2021	54.3	112.4	43.375
353	115	2003	USA	18	18	385	532	518	2021	21.4	29.6	14.38888889
354	116	2004	Portugal	14	13	381	547	517.75	2021	27.2	42.1	19.17592593
355	117	2003	Sweden	10	6	480	147	516.75	2021	48	24.5	32.296875
356	118	2004	Peru	15	15	380	547	516.75	2021	25.3	36.5	17.225
357	119	2005	Russia	16	13	392	487	513.75	2021	24.5	37.5	17.71551724
358	120	2005	Japan	17	13	456	223	511.75	2021	26.8	17.2	17.05833333
359	121	2004	Belgium	26	21	352	630	509.5	2021	13.5	30	10.84042553
360	122	2004	USA	22	17	249	1041	509.25	2021	11.3	61.2	13.05769231
361	123	2003	Austria	16	14	276	921	506.25	2021	17.3	65.8	16.875
362	124	2003	USA	11	7	400	394	498.5	2021	36.4	56.3	27.69444444
363	125	2004	Great Britain	16	16	416	330	498.5	2021	26	20.6	15.578125
364	126	2004	USA	22	20	377	457	491.25	2021	17.1	22.9	11.69642857
365	127	2003	France	15	12	446	180	491	2021	29.7	15	18.18518519
366	128	2004	Bulgaria	19	17	328	652	491	2021	17.3	38.4	13.63888889
367	129	2004	Switzerland	20	17	425	242	485.5	2021	21.3	14.2	13.12162162
368	130	2003	Peru	8	8	370	438	479.5	2021	46.3	54.8	29.96875
369	131	2004	Ireland	14	11	368	411	470.75	2021	26.3	37.4	18.83
370	132	2003	Australia	5	5	410	229	467.25	2021	82	45.8	46.725
371	133	2003	Canada	18	18	328	522	458.5	2021	18.2	29	12.73611111
372	134	2003	Great Britain	16	10	342	412	445	2021	21.4	41.2	17.11538462
373	135	2003	Japan	15	11	352	357	441.25	2021	23.5	32.5	16.97115385
374	136	2004	Austria	26	24	352	354	440.5	2021	13.5	14.8	8.81
375	137	2004	Paraguay	17	15	306	532	439	2021	18	35.5	13.71875
376	138	2003	Argentina	23	23	322	465	438.25	2021	14	20.2	9.527173913
377	139	2004	USA	6	5	345	352	433	2021	57.5	70.4	39.36363636
378	140	2004	Belgium	14	14	344	330	426.5	2021	24.6	23.6	15.23214286
379	141	2004	India	7	7	348	308	425	2021	49.7	44	30.35714286
380	142	2004	India	17	16	340	330	422.5	2021	20	20.6	12.8030303
381	143	2004	USA	24	20	312	435	420.75	2021	13	21.8	9.5625
382	144	2003	USA	9	9	220	794	418.5	2021	24.4	88.2	23.25
383	145	2004	Bosnia and Herzegovina	14	12	356	249	418.25	2021	25.4	20.8	16.08653846
384	146	2005	France	15	14	352	264	418	2021	23.5	18.9	14.4137931
385	147	2005	Switzerland	23	20	336	311	413.75	2021	14.6	15.6	9.622093023
386	148	2005	Serbia	16	13	362	203	412.75	2021	22.6	15.6	14.23275862
387	149	2003	Great Britain	15	13	358	214	411.5	2021	23.9	16.5	14.69642857
388	150	2003	Russia	16	13	306	420	411	2021	19.1	32.3	14.17241379
389	151	2004	Czechia	17	13	320	351	407.75	2021	18.8	27	13.59166667
390	152	2005	Serbia	14	13	362	178	406.5	2021	25.9	13.7	15.05555556
391	153	2004	Slovakia	15	14	288	472	406	2021	19.2	33.7	14
392	154	2003	Portugal	12	8	346	237	405.25	2021	28.8	29.6	20.2625
393	155	2003	Italy	12	10	318	349	405.25	2021	26.5	34.9	18.42045455
394	156	2004	USA	7	7	300	412	403	2021	42.9	58.9	28.78571429
395	157	2003	USA	21	16	306	382	401.5	2021	14.6	23.9	10.85135135
396	158	2004	Great Britain	17	11	328	293	401.25	2021	19.3	26.6	14.33035714
397	159	2004	USA	11	9	280	472	398	2021	25.5	52.4	19.9
398	160	2003	Ukraine	13	12	262	532	395	2021	20.2	44.3	15.8
399	161	2005	Russia	15	11	350	180	395	2021	23.3	16.4	15.19230769
400	162	2003	USA	24	22	312	324	393	2021	13	14.7	8.543478261
401	163	2003	France	10	9	242	600	392	2021	24.2	66.7	20.63157895
402	164	2004	Poland	7	6	332	232	390	2021	47.4	38.7	30
403	165	2004	Colombia	9	9	316	294	389.5	2021	35.1	32.7	21.63888889
404	166	2003	Italy	6	6	336	205	387.25	2021	56	34.2	32.27083333
405	167	2005	Czechia	21	21	286	360	376	2021	13.6	17.1	8.952380952
406	168	2005	France	19	15	318	216	372	2021	16.7	14.4	10.94117647
407	169	2003	France	11	10	318	210	370.5	2021	28.9	21	17.64285714
408	170	2004	Cyprus	10	10	336	125	367.25	2021	33.6	12.5	18.3625
409	171	2004	Australia	8	8	316	200	366	2021	39.5	25	22.875
410	172	2004	Great Britain	7	6	328	150	365.5	2021	46.9	25	28.11538462
411	173	2005	Belarus	8	7	332	134	365.5	2021	41.5	19.1	24.36666667
412	174	2005	Russia	16	16	322	172	365	2021	20.1	10.8	11.40625
413	175	2004	Italy	18	14	237	510	364.5	2021	13.2	36.4	11.390625
414	176	2004	Croatia	18	18	272	346	358.5	2021	15.1	19.2	9.958333333
415	177	2004	Colombia	17	17	248	420	353	2021	14.6	24.7	10.38235294
416	178	2003	USA	4	3	288	252	351	2021	72	84	50.14285714
417	179	2004	Italy	13	13	231	472	349	2021	17.8	36.3	13.42307692
418	180	2003	Canada	8	7	215	532	348	2021	26.9	76	23.2
419	181	2004	Poland	19	16	272	294	345.5	2021	14.3	18.4	9.871428571
420	182	2003	USA	23	21	191	614	344.5	2021	8.3	29.2	7.829545455
421	183	2003	Czechia	6	6	232	450	344.5	2021	38.7	75	28.70833333
422	184	2004	USA	19	18	300	163	340.75	2021	15.8	9.1	9.209459459
423	185	2004	Italy	15	13	254	334	337.5	2021	16.9	25.7	12.05357143
424	186	2003	Argentina	18	15	288	192	336	2021	16	12.8	10.18181818
425	187	2004	Italy	16	16	282	214	335.5	2021	17.6	13.4	10.484375
426	188	2005	USA	19	16	252	324	333	2021	13.3	20.3	9.514285714
427	189	2004	Netherlands	18	16	256	300	331	2021	14.2	18.8	9.735294118
428	190	2003	Brazil	13	12	224	424	330	2021	17.2	35.3	13.2
429	191	2006	USA	15	12	285	169	327.25	2021	19	14.1	12.12037037
430	192	2005	Slovenia	16	13	282	156	321	2021	17.6	12	11.06896552
431	193	2003	USA	5	0	320	0	320	2021	64		64
432	194	2004	USA	19	12	268	208	320	2021	14.1	17.3	10.32258065
433	195	2004	Ukraine	13	12	214	424	320	2021	16.5	35.3	12.8
434	196	2004	Turkiye	17	16	262	198	311.5	2021	15.4	12.4	9.439393939
435	197	2003	Israel	16	16	226	342	311.5	2021	14.1	21.4	9.734375
436	198	2004	Czechia	21	18	216	381	311.25	2021	10.3	21.2	7.980769231
437	199	2004	Romania	20	17	241	268	308	2021	12.1	15.8	8.324324324
438	200	2004	Argentina	23	21	258	194	306.5	2021	11.2	9.2	6.965909091
439	201	2004	South Africa	11	9	258	189	305.25	2021	23.5	21	15.2625
440	202	2004	Mexico	22	22	241	256	305	2021	11	11.6	6.931818182
441	203	2004	USA	10	6	272	124	303	2021	27.2	20.7	18.9375
442	204	2003	Lithuania	14	14	262	162	302.5	2021	18.7	11.6	10.80357143
443	205	2005	USA	16	15	212	360	302	2021	13.3	24	9.741935484
444	206	2004	Bulgaria	12	7	268	117	297.25	2021	22.3	16.7	15.64473684
445	207	2005	Romania	16	14	166	495	289.75	2021	10.4	35.4	9.658333333
446	208	2003	Turkiye	7	5	245	174	288.5	2021	35	34.8	24.04166667
447	209	2004	Greece	18	17	230	234	288.5	2021	12.8	13.8	8.242857143
448	210	2003	France	15	12	232	222	287.5	2021	15.5	18.5	10.64814815
449	211	2004	Romania	12	10	250	145	286.25	2021	20.8	14.5	13.01136364
450	212	2004	Great Britain	18	15	236	194	284.5	2021	13.1	12.9	8.621212121
451	213	2004	Colombia	20	18	202	325	283.25	2021	10.1	18.1	7.453947368
452	214	2004	Japan	13	13	224	232	282	2021	17.2	17.8	10.84615385
453	215	2003	USA	5	4	240	165	281.25	2021	48	41.3	31.25
454	216	2005	Sweden	8	8	250	117	279.25	2021	31.3	14.6	17.453125
455	217	2004	Australia	5	5	260	71	277.75	2021	52	14.2	27.775
456	218	2004	Serbia	14	11	202	291	274.75	2021	14.4	26.5	10.99
457	219	2005	Czechia	16	14	206	274	274.5	2021	12.9	19.6	9.15
458	220	2004	Russia	13	12	181	367	272.75	2021	13.9	30.6	10.91
459	221	2005	Serbia	18	16	208	251	270.75	2021	11.6	15.7	7.963235294
460	222	2003	Spain	4	4	200	270	267.5	2021	50	67.5	33.4375
461	223	2005	Uzbekistan	16	14	224	170	266.5	2021	14	12.1	8.883333333
462	224	2005	Bulgaria	16	13	200	246	261.5	2021	12.5	18.9	9.017241379
463	225	2004	India	11	11	220	161	260.25	2021	20	14.6	11.82954545
464	226	2006	USA	17	14	182	312	260	2021	10.7	22.3	8.387096774
465	227	2005	India	14	13	226	131	258.75	2021	16.1	10.1	9.583333333
466	228	2003	Czechia	17	14	200	234	258.5	2021	11.8	16.7	8.338709677
467	229	2004	Argentina	22	21	201	226	257.5	2021	9.1	10.8	5.988372093
468	230	2004	Switzerland	23	20	206	202	256.5	2021	9	10.1	5.965116279
469	231	2004	Portugal	27	25	140	465	256.25	2021	5.2	18.6	4.927884615
470	232	2003	Tunisia	12	11	196	240	256	2021	16.3	21.8	11.13043478
471	233	2005	Bulgaria	12	12	226	116	255	2021	18.8	9.7	10.625
472	234	2004	Chile	18	17	196	234	254.5	2021	10.9	13.8	7.271428571
473	235	2004	El Salvador	14	14	212	169	254.25	2021	15.1	12.1	9.080357143
474	236	2005	Czechia	9	6	211	159	250.75	2021	23.4	26.5	16.71666667
475	237	2003	Germany	10	9	185	262	250.5	2021	18.5	29.1	13.18421053
476	238	2005	Italy	14	10	192	232	250	2021	13.7	23.2	10.41666667
477	239	2003	USA	10	7	160	356	249	2021	16	50.9	14.64705882
478	240	2003	Mexico	10	7	218	119	247.75	2021	21.8	17	14.57352941
479	241	2004	India	8	8	235	49	247.25	2021	29.4	6.1	15.453125
480	242	2004	USA	19	16	214	131	246.75	2021	11.3	8.2	7.05
481	243	2006	Spain	12	8	216	119	245.75	2021	18	14.9	12.2875
482	244	2004	Brazil	7	6	182	253	245.25	2021	26	42.2	18.86538462
483	245	2006	India	12	10	172	291	244.75	2021	14.3	29.1	11.125
484	246	2005	Israel	16	14	174	282	244.5	2021	10.9	20.1	8.15
485	247	2004	Austria	17	12	196	192	244	2021	11.5	16	8.413793103
486	248	2005	France	19	18	176	270	243.5	2021	9.3	15	6.581081081
487	249	2005	Estonia	19	14	208	142	243.5	2021	10.9	10.1	7.378787879
488	250	2005	Croatia	15	14	210	133	243.25	2021	14	9.5	8.387931034
489	251	2005	Great Britain	17	12	182	245	243.25	2021	10.7	20.4	8.387931034
490	252	2003	North Macedonia	13	13	168	294	241.5	2021	12.9	22.6	9.288461538
491	253	2004	Switzerland	14	10	216	101	241.25	2021	15.4	10.1	10.05208333
492	254	2003	Israel	11	10	170	282	240.5	2021	15.5	28.2	11.45238095
493	255	2005	Russia	21	17	190	196	239	2021	9	11.5	6.289473684
494	256	2004	Ukraine	13	12	192	186	238.5	2021	14.8	15.5	9.54
495	257	2003	France	19	13	152	342	237.5	2021	8	26.3	7.421875
496	258	2003	Nigeria	8	8	204	130	236.5	2021	25.5	16.3	14.78125
497	259	2005	Germany	11	11	224	47	235.75	2021	20.4	4.3	10.71590909
498	260	2004	Russia	20	18	154	327	235.75	2021	7.7	18.2	6.203947368
499	261	2004	New Zealand	8	6	201	137	235.25	2021	25.1	22.8	16.80357143
500	262	2003	USA	17	15	121	450	233.5	2021	7.1	30	7.296875
501	263	2003	Serbia	9	8	132	405	233.25	2021	14.7	50.6	13.72058824
502	264	2003	USA	19	13	152	324	233	2021	8	24.9	7.28125
503	265	2003	Chile	11	11	202	120	232	2021	18.4	10.9	10.54545455
504	266	2005	Slovakia	9	8	185	181	230.25	2021	20.6	22.6	13.54411765
505	267	2005	USA	12	11	168	241	228.25	2021	14	21.9	9.923913043
506	268	2004	France	16	12	178	196	227	2021	11.1	16.3	8.107142857
507	269	2004	China, P.R.	26	23	138	354	226.5	2021	5.3	15.4	4.62244898
508	270	2004	Belgium	23	18	174	204	225	2021	7.6	11.3	5.487804878
509	271	2004	Turkiye	18	16	176	196	225	2021	9.8	12.3	6.617647059
510	272	2004	Kazakhstan	16	15	166	232	224	2021	10.4	15.5	7.225806452
511	273	2004	Germany	18	17	132	367	223.75	2021	7.3	21.6	6.392857143
512	274	2005	Netherlands	13	10	199	99	223.75	2021	15.3	9.9	9.72826087
513	275	2003	Madagascar	5	5	162	240	222	2021	32.4	48	22.2
514	276	2004	Switzerland	15	11	188	131	220.75	2021	12.5	11.9	8.490384615
515	277	2005	Great Britain	17	17	172	191	219.75	2021	10.1	11.2	6.463235294
516	278	2006	Korea, Rep.	7	7	186	135	219.75	2021	26.6	19.3	15.69642857
517	279	2004	Serbia	18	15	182	150	219.5	2021	10.1	10	6.651515152
518	280	2004	USA	27	25	154	252	217	2021	5.7	10.1	4.173076923
519	281	2005	Japan	13	10	163	215	216.75	2021	12.5	21.5	9.423913043
520	282	2005	Chile	11	10	199	68	216	2021	18.1	6.8	10.28571429
521	283	2005	France	19	19	166	198	215.5	2021	8.7	10.4	5.671052632
522	284	2004	Russia	12	12	169	183	214.75	2021	14.1	15.3	8.947916667
523	285	2003	Hungary	14	14	160	215	213.75	2021	11.4	15.4	7.633928571
524	286	2007	Italy	11	8	179	138	213.5	2021	16.3	17.3	11.23684211
525	287	2004	Brazil	11	7	164	193	212.25	2021	14.9	27.6	11.79166667
526	288	2003	Japan	4	4	60	607	211.75	2021	15	151.8	26.46875
527	289	2004	Austria	16	12	172	159	211.75	2021	10.8	13.3	7.5625
528	290	2003	Egypt	7	6	192	79	211.75	2021	27.4	13.2	16.28846154
529	291	2005	Australia	10	10	166	178	210.5	2021	16.6	17.8	10.525
530	292	2003	USA	14	13	132	312	210	2021	9.4	24	7.777777778
531	293	2004	Chile	17	17	170	152	208	2021	10	8.9	6.117647059
532	294	2003	Great Britain	17	16	168	153	206.25	2021	9.9	9.6	6.25
533	295	2004	USA	13	11	151	221	206.25	2021	11.6	20.1	8.59375
534	296	2003	Romania	12	11	180	97	204.25	2021	15	8.8	8.880434783
535	297	2003	Argentina	12	11	146	230	203.5	2021	12.2	20.9	8.847826087
536	298	2004	Czechia	22	19	148	216	202	2021	6.7	11.4	4.926829268
537	299	2006	Australia	10	10	154	192	202	2021	15.4	19.2	10.1
538	300	2003	Cyprus	10	9	158	170	200.5	2021	15.8	18.9	10.55263158
539	301	2004	Switzerland	7	7	152	192	200	2021	21.7	27.4	14.28571429
540	302	2003	Switzerland	10	8	186	52	199	2021	18.6	6.5	11.05555556
541	303	2006	USA	14	11	165	133	198.25	2021	11.8	12.1	7.93
542	304	2003	Poland	10	9	145	210	197.5	2021	14.5	23.3	10.39473684
543	305	2003	Japan	10	8	126	282	196.5	2021	12.6	35.3	10.91666667
544	306	2005	Spain	10	8	131	260	196	2021	13.1	32.5	10.88888889
545	307	2003	Great Britain	8	6	150	180	195	2021	18.8	30	13.92857143
546	308	2003	Greece	15	14	156	156	195	2021	10.4	11.1	6.724137931
547	309	2005	Egypt	18	12	146	195	194.75	2021	8.1	16.3	6.491666667
548	310	2005	USA	14	14	144	194	192.5	2021	10.3	13.9	6.875
549	311	2004	Poland	17	17	144	188	191	2021	8.5	11.1	5.617647059
550	312	2004	USA	15	15	146	176	190	2021	9.7	11.7	6.333333333
551	313	2004	France	8	8	161	113	189.25	2021	20.1	14.1	11.828125
552	314	2003	Mexico	15	13	142	184	188	2021	9.5	14.2	6.714285714
553	315	2003	Ireland	13	12	180	31	187.75	2021	13.8	2.6	7.51
554	316	2003	Sweden	7	6	75	450	187.5	2021	10.7	75	14.42307692
555	317	2004	Thailand	6	6	142	182	187.5	2021	23.7	30.3	15.625
556	318	2003	Ecuador	10	10	154	132	187	2021	15.4	13.2	9.35
557	319	2003	Italy	10	7	181	15	184.75	2021	18.1	2.1	10.86764706
558	320	2003	Serbia	3	1	150	135	183.75	2021	50	135	45.9375
559	321	2005	Ukraine	16	15	136	183	181.75	2021	8.5	12.2	5.862903226
560	322	2005	Bulgaria	12	11	120	246	181.5	2021	10	22.4	7.891304348
561	323	2005	Ukraine	8	6	167	57	181.25	2021	20.9	9.5	12.94642857
562	324	2004	USA	16	13	83	390	180.5	2021	5.2	30	6.224137931
563	325	2004	Germany	18	16	101	312	179	2021	5.6	19.5	5.264705882
564	326	2004	Switzerland	11	9	143	144	179	2021	13	16	8.95
565	327	2004	Japan	6	6	148	118	177.5	2021	24.7	19.7	14.79166667
566	328	2004	Spain	7	3	168	36	177	2021	24	12	17.7
567	329	2005	Italy	10	6	131	184	177	2021	13.1	30.7	11.0625
568	330	2003	Poland	9	8	140	147	176.75	2021	15.6	18.4	10.39705882
569	331	2004	Venezuela	16	14	146	121	176.25	2021	9.1	8.6	5.875
570	332	2003	Malaysia	5	5	156	79	175.75	2021	31.2	15.8	17.575
571	333	2005	USA	4	4	130	180	175	2021	32.5	45	21.875
572	334	2003	South Africa	12	12	134	164	175	2021	11.2	13.7	7.291666667
573	335	2003	Mexico	17	15	140	137	174.25	2021	8.2	9.1	5.4453125
574	336	2003	Serbia	15	10	126	191	173.75	2021	8.4	19.1	6.95
575	337	2004	Brazil	12	8	123	202	173.5	2021	10.3	25.3	8.675
576	338	2004	Russia	14	13	128	181	173.25	2021	9.1	13.9	6.416666667
577	339	2004	Malaysia	4	4	159	52	172	2021	39.8	13	21.5
578	340	2005	Egypt	15	12	135	147	171.75	2021	9	12.3	6.361111111
579	341	2003	Great Britain	9	8	135	144	171	2021	15	18	10.05882353
580	342	2004	Portugal	11	9	135	142	170.5	2021	12.3	15.8	8.525
581	343	2006	Austria	12	12	142	112	170	2021	11.8	9.3	7.083333333
582	344	2004	Argentina	12	10	142	106	168.5	2021	11.8	10.6	7.659090909
583	345	2004	Italy	16	15	138	116	167	2021	8.6	7.7	5.387096774
584	346	2003	Uzbekistan	8	5	144	87	165.75	2021	18	17.4	12.75
585	347	2005	Togo	14	13	130	142	165.5	2021	9.3	10.9	6.12962963
586	348	2003	Denmark	5	3	165	0	165	2021	33	0	20.625
587	349	2003	Lithuania	14	13	86	316	165	2021	6.1	24.3	6.111111111
588	350	2004	Thailand	10	7	114	201	164.25	2021	11.4	28.7	9.661764706
589	351	2004	Indonesia	7	4	131	128	163	2021	18.7	32	14.81818182
590	352	2003	Kazakhstan	13	13	114	194	162.5	2021	8.8	14.9	6.25
591	353	2004	USA	22	15	120	170	162.5	2021	5.5	11.3	4.391891892
592	354	2004	Kazakhstan	19	18	99	252	162	2021	5.2	14	4.378378378
593	355	2004	Switzerland	14	9	114	190	161.5	2021	8.1	21.1	7.02173913
594	356	2005	Netherlands	18	16	122	158	161.5	2021	6.8	9.9	4.75
595	357	2006	Czechia	15	12	129	129	161.25	2021	8.6	10.8	5.972222222
596	358	2004	Morocco	15	11	104	222	159.5	2021	6.9	20.2	6.134615385
597	359	2005	Spain	15	10	93	262	158.5	2021	6.2	26.2	6.34
598	360	2003	France	9	8	141	69	158.25	2021	15.7	8.6	9.308823529
599	361	2004	Great Britain	20	18	134	97	158.25	2021	6.7	5.4	4.164473684
600	362	2003	New Zealand	3	3	132	102	157.5	2021	44	34	26.25
601	363	2004	Montenegro	16	14	138	77	157.25	2021	8.6	5.5	5.241666667
602	364	2003	Guatemala	17	17	109	192	157	2021	6.4	11.3	4.617647059
603	365	2003	Egypt	17	14	120	144	156	2021	7.1	10.3	5.032258065
604	366	2005	Great Britain	14	10	114	167	155.75	2021	8.1	16.7	6.489583333
605	367	2006	France	8	8	148	30	155.5	2021	18.5	3.8	9.71875
606	368	2004	France	16	13	110	182	155.5	2021	6.9	14	5.362068966
607	369	2005	Peru	12	10	149	24	155	2021	12.4	2.4	7.045454545
608	370	2004	Tunisia	16	15	111	174	154.5	2021	6.9	11.6	4.983870968
609	371	2004	Russia	18	9	144	40	154	2021	8	4.4	5.703703704
610	372	2006	France	16	15	112	166	153.5	2021	7	11.1	4.951612903
611	373	2004	Turkiye	21	19	115	153	153.25	2021	5.5	8.1	3.83125
612	374	2004	USA	16	13	118	134	151.5	2021	7.4	10.3	5.224137931
613	375	2005	Russia	18	13	108	173	151.25	2021	6	13.3	4.879032258
614	376	2006	Netherlands	16	11	130	82	150.5	2021	8.1	7.5	5.574074074
615	377	2006	Belgium	17	15	111	158	150.5	2021	6.5	10.5	4.703125
616	378	2004	Slovakia	10	11	122	113	150.25	2021	12.2	10.3	7.154761905
617	379	2003	Italy	1	1	150	0	150	2021	150	0	75
618	380	2003	Great Britain	6	6	114	144	150	2021	19	24	12.5
619	381	2004	Canada	3	3	132	66	148.5	2021	44	22	24.75
620	382	2004	South Africa	18	17	94	214	147.5	2021	5.2	12.6	4.214285714
621	383	2005	Italy	8	6	100	190	147.5	2021	12.5	31.7	10.53571429
622	384	2005	Korea, Rep.	8	8	133	58	147.5	2021	16.6	7.3	9.21875
623	385	2004	Canada	17	14	94	208	146	2021	5.5	14.9	4.709677419
624	386	2004	Czechia	13	12	122	92	145	2021	9.4	7.7	5.8
625	387	2003	Slovakia	16	12	121	96	145	2021	7.6	8	5.178571429
626	388	2005	Serbia	16	13	78	266	144.5	2021	4.9	20.5	4.982758621
627	389	2003	Belgium	17	15	93	201	143.25	2021	5.5	13.4	4.4765625
628	390	2003	Chile	10	10	100	171	142.75	2021	10	17.1	7.1375
629	391	2005	Russia	15	11	100	171	142.75	2021	6.7	15.5	5.490384615
630	392	2004	USA	4	4	120	90	142.5	2021	30	22.5	17.8125
631	393	2006	USA	5	5	118	98	142.5	2021	23.6	19.6	14.25
632	394	2004	Ireland	9	9	132	41	142.25	2021	14.7	4.6	7.902777778
633	395	2003	Great Britain	7	7	97	180	142	2021	13.9	25.7	10.14285714
634	396	2005	Kazakhstan	12	12	102	159	141.75	2021	8.5	13.3	5.90625
635	397	2003	Bolivia	6	6	101	162	141.5	2021	16.8	27	11.79166667
636	398	2003	Slovenia	8	4	124	66	140.5	2021	15.5	16.5	11.70833333
637	399	2005	Germany	16	14	124	61	139.25	2021	7.8	4.4	4.641666667
638	400	2003	Mexico	9	8	118	83	138.75	2021	13.1	10.4	8.161764706
639	401	2005	Czechia	17	14	96	171	138.75	2021	5.6	12.2	4.475806452
640	402	2004	USA	21	14	115	94	138.5	2021	5.5	6.7	3.957142857
641	403	2005	Canada	11	10	119	78	138.5	2021	10.8	7.8	6.595238095
642	404	2005	India	14	14	115	94	138.5	2021	8.2	6.7	4.946428571
643	405	2005	Japan	6	6	112	100	137	2021	18.7	16.7	11.41666667
644	406	2005	Russia	15	14	102	136	136	2021	6.8	9.7	4.689655172
645	407	2004	Tunisia	11	11	74	248	136	2021	6.7	22.5	6.181818182
646	408	2005	USA	9	8	105	123	135.75	2021	11.7	15.4	7.985294118
647	409	2003	Korea, Rep.	4	4	92	174	135.5	2021	23	43.5	16.9375
648	410	2004	Poland	18	15	69	264	135	2021	3.8	17.6	4.090909091
649	411	2004	India	10	10	87	189	134.25	2021	8.7	18.9	6.7125
650	412	2004	France	19	16	96	147	132.75	2021	5.1	9.2	3.792857143
651	413	2005	Estonia	21	18	87	182	132.5	2021	4.1	10.1	3.397435897
652	414	2004	Hong Kong, China	4	4	113	68	130	2021	28.3	17	16.25
653	415	2004	Finland	12	12	108	86	129.5	2021	9	7.2	5.395833333
654	416	2003	China, P.R.	9	8	113	63	128.75	2021	12.6	7.9	7.573529412
655	417	2003	Sweden	17	13	66	244	127	2021	3.9	18.8	4.233333333
656	418	2005	France	22	21	68	234	126.5	2021	3.1	11.1	2.941860465
657	419	2003	Russia	4	3	120	22	125.5	2021	30	7.3	17.92857143
658	420	2004	Czechia	20	18	55	282	125.5	2021	2.8	15.7	3.302631579
659	421	2003	Italy	1	1	90	135	123.75	2021	90	135	61.875
660	422	2003	India	8	4	100	95	123.75	2021	12.5	23.8	10.3125
661	423	2006	Romania	11	8	88	142	123.5	2021	8	17.8	6.5
662	424	2004	Australia	15	13	79	174	122.5	2021	5.3	13.4	4.375
663	425	2006	Japan	4	4	110	47	121.75	2021	27.5	11.8	15.21875
664	426	2004	Japan	9	8	110	47	121.75	2021	12.2	5.9	7.161764706
665	427	2004	Switzerland	25	19	78	172	121	2021	3.1	9.1	2.75
666	428	2003	Iran	4	4	96	98	120.5	2021	24	24.5	15.0625
667	429	2004	Malaysia	15	14	66	216	120	2021	4.4	15.4	4.137931034
668	430	2004	Canada	11	11	91	113	119.25	2021	8.3	10.3	5.420454545
669	431	2005	Mexico	13	8	114	20	119	2021	8.8	2.5	5.666666667
670	432	2006	Germany	14	11	104	57	118.25	2021	7.4	5.2	4.73
671	433	2005	Japan	7	7	85	132	118	2021	12.1	18.9	8.428571429
672	434	2006	Great Britain	14	11	85	130	117.5	2021	6.1	11.8	4.7
673	435	2003	Cyprus	12	11	75	170	117.5	2021	6.3	15.5	5.108695652
674	436	2003	Egypt	7	4	93	97	117.25	2021	13.3	24.3	10.65909091
675	437	2004	Belgium	13	13	71	184	117	2021	5.5	14.2	4.5
676	438	2003	Great Britain	9	9	81	144	117	2021	9	16	6.5
677	439	2006	Brazil	5	4	110	28	117	2021	22	7	13
678	440	2003	Chile	14	13	99	71	116.75	2021	7.1	5.5	4.324074074
679	441	2003	Netherlands	16	14	94	89	116.25	2021	5.9	6.4	3.875
680	442	2004	France	12	7	109	28	116	2021	9.1	4	6.105263158
681	443	2004	Spain	12	12	85	124	116	2021	7.1	10.3	4.833333333
682	444	2006	Finland	14	13	99	68	116	2021	7.1	5.2	4.296296296
683	445	2006	USA	10	9	99	66	115.5	2021	9.9	7.3	6.078947368
684	446	2006	Armenia	17	14	86	118	115.5	2021	5.1	8.4	3.725806452
685	447	2006	Russia	14	10	105	41	115.25	2021	7.5	4.1	4.802083333
686	448	2004	Ukraine	19	18	86	116	115	2021	4.5	6.4	3.108108108
687	449	2006	Lebanon	16	12	95	79	114.75	2021	5.9	6.6	4.098214286
688	450	2006	Spain	12	10	100	55	113.75	2021	8.3	5.5	5.170454545
689	451	2006	Iran	10	6	104	39	113.75	2021	10.4	6.5	7.109375
690	452	2005	Thailand	8	8	103	42	113.5	2021	12.9	5.3	7.09375
691	453	2005	Ukraine	15	13	75	151	112.75	2021	5	11.6	4.026785714
692	454	2005	Thailand	5	5	61	207	112.75	2021	12.2	41.4	11.275
693	455	2003	Turkiye	11	11	82	122	112.5	2021	7.5	11.1	5.113636364
694	456	2005	Latvia	22	12	99	53	112.25	2021	4.5	4.4	3.301470588
695	457	2004	Slovenia	20	15	63	196	112	2021	3.2	13.1	3.2
696	458	2003	Greece	10	9	94	71	111.75	2021	9.4	7.9	5.881578947
697	459	2004	China, P.R.	22	19	84	110	111.5	2021	3.8	5.8	2.719512195
698	460	2003	Greece	5	2	108	14	111.5	2021	21.6	7	15.92857143
699	461	2003	Costa Rica	9	9	79	123	109.75	2021	8.8	13.7	6.097222222
700	462	2006	South Africa	14	11	88	86	109.5	2021	6.3	7.8	4.38
701	463	2004	France	20	13	52	228	109	2021	2.6	17.5	3.303030303
702	464	2004	Bolivia	11	8	88	83	108.75	2021	8	10.4	5.723684211
703	465	2005	Brazil	9	8	95	55	108.75	2021	10.6	6.9	6.397058824
704	466	2003	Romania	8	6	85	94	108.5	2021	10.6	15.7	7.75
705	467	2004	Belgium	23	19	63	182	108.5	2021	2.7	9.6	2.583333333
706	468	2003	South Africa	8	6	104	17	108.25	2021	13	2.8	7.732142857
707	469	2004	Ecuador	11	11	99	37	108.25	2021	9	3.4	4.920454545
708	470	2003	Great Britain	8	6	79	115	107.75	2021	9.9	19.2	7.696428571
709	471	2004	Spain	18	11	84	95	107.75	2021	4.7	8.6	3.715517241
710	472	2005	Ukraine	11	10	84	93	107.25	2021	7.6	9.3	5.107142857
711	473	2005	India	19	16	95	48	107	2021	5	3	3.057142857
712	474	2003	Korea, Rep.	7	7	76	122	106.5	2021	10.9	17.4	7.607142857
713	475	2005	Portugal	17	15	84	89	106.25	2021	4.9	5.9	3.3203125
714	476	2006	Germany	16	11	85	84	106	2021	5.3	7.6	3.925925926
715	477	2004	Slovenia	17	15	63	171	105.75	2021	3.7	11.4	3.3046875
716	478	2003	Japan	7	6	94	47	105.75	2021	13.4	7.8	8.134615385
717	479	2003	Mexico	10	10	88	70	105.5	2021	8.8	7	5.275
718	480	2003	Poland	9	9	79	105	105.25	2021	8.8	11.7	5.847222222
719	481	2004	Korea, Rep.	7	7	78	108	105	2021	11.1	15.4	7.5
720	482	2004	Israel	14	10	97	30	104.5	2021	6.9	3	4.354166667
721	483	2003	New Zealand	6	5	72	130	104.5	2021	12	26	9.5
722	484	2004	Turkiye	13	10	87	64	103	2021	6.7	6.4	4.47826087
723	485	2005	Slovakia	15	13	96	26	102.5	2021	6.4	2	3.660714286
724	486	2004	Uzbekistan	18	18	67	141	102.25	2021	3.7	7.8	2.840277778
725	487	2005	Australia	6	6	80	87	101.75	2021	13.3	14.5	8.479166667
726	488	2004	Russia	15	12	72	119	101.75	2021	4.8	9.9	3.768518519
727	489	2004	France	16	13	80	87	101.75	2021	5	6.7	3.50862069
728	490	2003	Mexico	10	8	68	135	101.75	2021	6.8	16.9	5.652777778
729	491	2004	USA	11	9	72	118	101.5	2021	6.5	13.1	5.075
730	492	2003	USA	2	2	90	45	101.25	2021	45	22.5	25.3125
731	493	2004	USA	9	4	75	104	101	2021	8.3	26	7.769230769
732	494	2003	Colombia	4	4	70	120	100	2021	17.5	30	12.5
733	495	2003	Colombia	7	7	70	120	100	2021	10	17.1	7.142857143
734	496	2003	Thailand	7	7	71	115	99.75	2021	10.1	16.4	7.125
735	497	2004	Venezuela	14	12	85	58	99.5	2021	6.1	4.8	3.826923077
736	498	2006	Kazakhstan	12	11	73	105	99.25	2021	6.1	9.5	4.315217391
737	499	2005	Argentina	7	6	96	13	99.25	2021	13.7	2.2	7.634615385
738	500	2005	Belgium	7	7	75	95	98.75	2021	10.7	13.6	7.053571429
739	501	2004	Romania	10	9	86	50	98.5	2021	8.6	5.6	5.184210526
740	502	2005	Italy	9	8	91	30	98.5	2021	10.1	3.8	5.794117647
741	503	2004	Uzbekistan	14	14	75	92	98	2021	5.4	6.6	3.5
742	504	2004	Australia	3	4	78	80	98	2021	26	20	14
743	505	2005	Germany	16	13	60	151	97.75	2021	3.8	11.6	3.370689655
744	506	2004	Singapore	20	20	60	151	97.75	2021	3	7.6	2.44375
745	507	2004	Kazakhstan	9	9	75	90	97.5	2021	8.3	10	5.416666667
746	508	2005	Poland	10	8	75	90	97.5	2021	7.5	11.3	5.416666667
747	509	2006	Korea, Rep.	4	4	73	98	97.5	2021	18.3	24.5	12.1875
748	510	2005	Great Britain	16	16	47	201	97.25	2021	2.9	12.6	3.0390625
749	511	2004	Great Britain	13	11	77	79	96.75	2021	5.9	7.2	4.03125
750	512	2005	Sweden	14	13	88	35	96.75	2021	6.3	2.7	3.583333333
751	513	2005	Israel	14	13	81	62	96.5	2021	5.8	4.8	3.574074074
752	514	2004	Ecuador	10	10	72	98	96.5	2021	7.2	9.8	4.825
753	515	2003	Thailand	12	10	56	161	96.25	2021	4.7	16.1	4.375
754	516	2005	France	15	14	67	117	96.25	2021	4.5	8.4	3.318965517
755	517	2004	Latvia	14	14	53	172	96	2021	3.8	12.3	3.428571429
756	518	2005	Japan	12	13	87	35	95.75	2021	7.3	2.7	3.83
757	519	2003	Austria	4	2	92	15	95.75	2021	23	7.5	15.95833333
758	520	2004	Germany	9	5	65	122	95.5	2021	7.2	24.4	6.821428571
759	521	2004	Ukraine	14	10	64	125	95.25	2021	4.6	12.5	3.96875
760	522	2004	Canada	6	6	69	104	95	2021	11.5	17.3	7.916666667
761	523	2005	Latvia	16	12	66	114	94.5	2021	4.1	9.5	3.375
762	524	2004	Azerbaijan	10	4	92	9	94.25	2021	9.2	2.3	6.732142857
763	525	2005	USA	11	7	79	60	94	2021	7.2	8.6	5.222222222
764	526	2003	Peru	7	6	74	79	93.75	2021	10.6	13.2	7.211538462
765	527	2004	Italy	14	13	44	199	93.75	2021	3.1	15.3	3.472222222
766	528	2003	Brazil	9	5	75	74	93.5	2021	8.3	14.8	6.678571429
767	529	2004	Czechia	19	18	66	110	93.5	2021	3.5	6.1	2.527027027
768	530	2003	Slovenia	11	9	71	89	93.25	2021	6.5	9.9	4.6625
769	530	2003	Germany	7	4	71	89	93.25	2021	10.1	22.3	8.477272727
770	532	2004	Russia	11	7	86	29	93.25	2021	7.8	4.1	5.180555556
771	533	2004	Slovenia	18	17	65	112	93	2021	3.6	6.6	2.657142857
772	534	2003	Great Britain	9	9	57	144	93	2021	6.3	16	5.166666667
773	535	2003	Denmark	4	3	88	16	92	2021	22	5.3	13.14285714
774	536	2003	Chile	8	6	71	84	92	2021	8.9	14	6.571428571
775	537	2005	Croatia	9	7	73	74	91.5	2021	8.1	10.6	5.71875
776	538	2005	Canada	23	18	55	145	91.25	2021	2.4	8.1	2.225609756
777	539	2005	Belarus	12	11	62	116	91	2021	5.2	10.5	3.956521739
778	540	2004	Chile	12	12	59	128	91	2021	4.9	10.7	3.791666667
779	541	2004	Poland	11	7	80	43	90.75	2021	7.3	6.1	5.041666667
780	542	2006	Great Britain	19	17	61	118	90.5	2021	3.2	6.9	2.513888889
781	543	2003	Venezuela	9	5	85	22	90.5	2021	9.4	4.4	6.464285714
782	544	2003	Uzbekistan	7	6	87	13	90.25	2021	12.4	2.2	6.942307692
783	545	2005	Australia	7	7	45	181	90.25	2021	6.4	25.9	6.446428571
784	546	2004	Belarus	17	15	45	180	90	2021	2.6	12	2.8125
785	547	2003	Bulgaria	9	8	82	32	90	2021	9.1	4	5.294117647
786	548	2004	India	8	8	40	198	89.5	2021	5	24.8	5.59375
787	549	2005	Sweden	11	7	69	82	89.5	2021	6.3	11.7	4.972222222
788	550	2003	Great Britain	15	14	73	65	89.25	2021	4.9	4.6	3.077586207
789	551	2004	USA	12	9	30	237	89.25	2021	2.5	26.3	4.25
790	552	2006	USA	14	12	56	133	89.25	2021	4	11.1	3.432692308
791	553	2006	Ukraine	9	7	83	25	89.25	2021	9.2	3.6	5.578125
792	554	2003	Israel	12	11	53	143	88.75	2021	4.4	13	3.858695652
793	555	2004	Nigeria	10	10	62	104	88	2021	6.2	10.4	4.4
794	556	2004	Romania	13	11	78	39	87.75	2021	6	3.5	3.65625
795	557	2004	Kosovo	9	8	47	163	87.75	2021	5.2	20.4	5.161764706
796	558	2005	France	18	16	68	78	87.5	2021	3.8	4.9	2.573529412
797	559	2006	Great Britain	11	7	73	58	87.5	2021	6.6	8.3	4.861111111
798	560	2004	Belarus	19	16	64	93	87.25	2021	3.4	5.8	2.492857143
799	561	2003	Portugal	10	8	65	88	87	2021	6.5	11	4.833333333
800	562	2005	France	18	17	60	108	87	2021	3.3	6.4	2.485714286
801	563	2004	India	9	9	70	68	87	2021	7.8	7.6	4.833333333
802	564	2005	Switzerland	6	5	82	19	86.75	2021	13.7	3.8	7.886363636
803	565	2004	Chile	17	12	63	93	86.25	2021	3.7	7.8	2.974137931
804	566	2005	Great Britain	19	16	48	153	86.25	2021	2.5	9.6	2.464285714
805	567	2003	Senegal	9	9	80	24	86	2021	8.9	2.7	4.777777778
806	568	2004	Belgium	20	19	62	94	85.5	2021	3.1	4.9	2.192307692
807	569	2006	Romania	15	13	65	82	85.5	2021	4.3	6.3	3.053571429
808	570	2006	Great Britain	12	9	69	64	85	2021	5.8	7.1	4.047619048
809	571	2003	Slovakia	12	10	42	171	84.75	2021	3.5	17.1	3.852272727
810	572	2006	Japan	12	12	60	99	84.75	2021	5	8.3	3.53125
811	573	2004	Portugal	10	9	63	86	84.5	2021	6.3	9.6	4.447368421
812	574	2005	Great Britain	18	13	49	141	84.25	2021	2.7	10.8	2.717741935
813	575	2005	Serbia	17	13	44	161	84.25	2021	2.6	12.4	2.808333333
814	576	2005	Japan	4	4	63	84	84	2021	15.8	21	10.5
815	577	2005	Botswana	10	8	78	23	83.75	2021	7.8	2.9	4.652777778
816	578	2004	India	4	3	79	19	83.75	2021	19.8	6.3	11.96428571
817	579	2003	Greece	7	5	60	94	83.5	2021	8.6	18.8	6.958333333
818	580	2007	Morocco	6	4	81	10	83.5	2021	13.5	2.5	8.35
819	581	2003	Netherlands	17	15	61	89	83.25	2021	3.6	5.9	2.6015625
820	582	2003	Romania	7	7	55	113	83.25	2021	7.9	16.1	5.946428571
821	583	2005	Spain	20	15	65	73	83.25	2021	3.3	4.9	2.378571429
822	584	2004	China, P.R.	7	6	71	48	83	2021	10.1	8	6.384615385
823	585	2004	Mexico	11	11	56	108	83	2021	5.1	9.8	3.772727273
824	586	2003	Ukraine	10	6	80	10	82.5	2021	8	1.7	5.15625
825	587	2003	Portugal	4	4	60	90	82.5	2021	15	22.5	10.3125
826	588	2004	Czechia	17	11	49	134	82.5	2021	2.9	12.2	2.946428571
827	589	2005	Sweden	8	4	74	32	82	2021	9.3	8	6.833333333
828	590	2005	Japan	8	6	54	112	82	2021	6.8	18.7	5.857142857
829	591	2004	USA	8	7	66	63	81.75	2021	8.3	9	5.45
830	592	2003	USA	6	6	51	123	81.75	2021	8.5	20.5	6.8125
831	593	2005	Egypt	17	14	60	87	81.75	2021	3.5	6.2	2.637096774
832	594	2005	Spain	11	9	59	91	81.75	2021	5.4	10.1	4.0875
833	595	2006	Poland	9	7	71	42	81.5	2021	7.9	6	5.09375
834	596	2004	Denmark	10	7	56	102	81.5	2021	5.6	14.6	4.794117647
835	597	2007	USA	14	12	61	81	81.25	2021	4.4	6.8	3.125
836	598	2004	USA	15	11	65	65	81.25	2021	4.3	5.9	3.125
837	599	2003	Australia	4	4	61	80	81	2021	15.3	20	10.125
838	600	2005	Canada	15	8	60	83	80.75	2021	4	10.4	3.510869565
839	601	2004	USA	15	10	57	95	80.75	2021	3.8	9.5	3.23
840	602	2004	Colombia	7	7	52	115	80.75	2021	7.4	16.4	5.767857143
841	603	2003	Russia	9	8	51	119	80.75	2021	5.7	14.9	4.75
842	604	2003	Turkiye	9	7	49	126	80.5	2021	5.4	18	5.03125
843	605	2003	Mexico	8	8	60	81	80.25	2021	7.5	10.1	5.015625
844	606	2004	Zimbabwe	17	15	66	56	80	2021	3.9	3.7	2.5
845	607	2004	Spain	12	11	73	28	80	2021	6.1	2.5	3.47826087
846	608	2003	Cote D'Ivoire	5	4	76	16	80	2021	15.2	4	8.888888889
847	609	2005	Germany	14	13	38	168	80	2021	2.7	12.9	2.962962963
848	610	2003	Peru	10	10	58	87	79.75	2021	5.8	8.7	3.9875
849	611	2003	Mexico	10	9	63	66	79.5	2021	6.3	7.3	4.184210526
850	612	2003	Portugal	5	4	74	22	79.5	2021	14.8	5.5	8.833333333
851	613	2005	Great Britain	13	12	52	110	79.5	2021	4	9.2	3.18
852	614	2003	Cyprus	13	13	45	138	79.5	2021	3.5	10.6	3.057692308
853	615	2005	Switzerland	12	10	37	170	79.5	2021	3.1	17	3.613636364
854	616	2003	Spain	8	5	70	37	79.25	2021	8.8	7.4	6.096153846
855	617	2004	Latvia	11	10	65	56	79	2021	5.9	5.6	3.761904762
856	618	2003	Benin	7	6	58	83	78.75	2021	8.3	13.8	6.057692308
857	619	2003	Estonia	9	7	58	83	78.75	2021	6.4	11.9	4.921875
858	620	2005	Spain	9	5	73	23	78.75	2021	8.1	4.6	5.625
859	621	2004	Ghana	13	12	39	159	78.75	2021	3	13.3	3.15
860	622	2003	Canada	6	6	58	82	78.5	2021	9.7	13.7	6.541666667
861	623	2003	Finland	15	15	37	166	78.5	2021	2.5	11.1	2.616666667
862	624	2005	France	10	6	64	58	78.5	2021	6.4	9.7	4.90625
863	625	2004	Bulgaria	12	7	74	16	78	2021	6.2	2.3	4.105263158
864	626	2004	USA	6	4	68	40	78	2021	11.3	10	7.8
865	627	2005	Thailand	6	6	45	130	77.5	2021	7.5	21.7	6.458333333
866	628	2004	Czechia	12	11	57	80	77	2021	4.8	7.3	3.347826087
867	629	2005	Canada	4	4	70	27	76.75	2021	17.5	6.8	9.59375
868	630	2004	Spain	11	10	66	43	76.75	2021	6	4.3	3.654761905
869	631	2006	Turkiye	16	16	49	110	76.5	2021	3.1	6.9	2.390625
870	632	2003	Spain	10	2	70	25	76.25	2021	7	12.5	6.354166667
871	633	2005	Hungary	12	7	71	21	76.25	2021	5.9	3	4.013157895
872	634	2005	Spain	12	10	67	36	76	2021	5.6	3.6	3.454545455
873	635	2003	Poland	7	5	44	128	76	2021	6.3	25.6	6.333333333
874	636	2005	Poland	7	6	62	55	75.75	2021	8.9	9.2	5.826923077
875	637	2005	Sweden	6	5	51	99	75.75	2021	8.5	19.8	6.886363636
876	638	2005	Great Britain	13	12	50	102	75.5	2021	3.8	8.5	3.02
877	639	2003	France	7	5	73	10	75.5	2021	10.4	2	6.291666667
878	640	2004	Egypt	5	5	20	222	75.5	2021	4	44.4	7.55
879	641	2005	Brazil	12	12	57	74	75.5	2021	4.8	6.2	3.145833333
880	642	2005	Korea, Rep.	15	15	58	68	75	2021	3.9	4.5	2.5
881	643	2003	Great Britain	10	8	40	140	75	2021	4	17.5	4.166666667
882	644	2005	Germany	20	14	57	72	75	2021	2.9	5.1	2.205882353
883	645	2003	Montenegro	7	6	60	59	74.75	2021	8.6	9.8	5.75
884	646	2005	Kazakhstan	15	12	58	66	74.5	2021	3.9	5.5	2.759259259
885	647	2005	Italy	8	4	71	14	74.5	2021	8.9	3.5	6.208333333
886	648	2006	Singapore	8	8	61	53	74.25	2021	7.6	6.6	4.640625
887	649	2003	USA	4	4	63	45	74.25	2021	15.8	11.3	9.28125
888	650	2005	Sweden	15	8	63	44	74	2021	4.2	5.5	3.217391304
889	651	2004	Kazakhstan	7	7	23	204	74	2021	3.3	29.1	5.285714286
890	652	2003	Australia	2	2	70	15	73.75	2021	35	7.5	18.4375
891	653	2005	Romania	10	9	61	51	73.75	2021	6.1	5.7	3.881578947
892	654	2004	USA	6	6	60	52	73	2021	10	8.7	6.083333333
893	655	2004	Canada	13	9	63	40	73	2021	4.8	4.4	3.318181818
894	656	2006	Israel	16	15	58	58	72.5	2021	3.6	3.9	2.338709677
895	657	2006	Thailand	6	6	51	85	72.25	2021	8.5	14.2	6.020833333
896	658	2003	France	20	19	42	120	72	2021	2.1	6.3	1.846153846
897	659	2004	Zimbabwe	8	8	53	76	72	2021	6.6	9.5	4.5
898	660	2004	Mexico	14	13	42	120	72	2021	3	9.2	2.666666667
899	661	2004	Germany	11	1	70	7	71.75	2021	6.4	7	5.979166667
900	662	2007	Russia	10	8	48	95	71.75	2021	4.8	11.9	3.986111111
901	663	2004	Serbia	13	12	31	163	71.75	2021	2.4	13.6	2.87
902	664	2004	USA	11	10	53	73	71.25	2021	4.8	7.3	3.392857143
903	665	2005	Canada	6	6	55	64	71	2021	9.2	10.7	5.916666667
904	666	2005	Italy	19	17	50	84	71	2021	2.6	4.9	1.972222222
905	667	2006	Kazakhstan	14	14	57	56	71	2021	4.1	4	2.535714286
906	668	2004	South Africa	8	8	42	115	70.75	2021	5.3	14.4	4.421875
907	669	2006	Italy	5	3	66	19	70.75	2021	13.2	6.3	8.84375
908	670	2003	Slovenia	10	9	61	36	70	2021	6.1	4	3.684210526
909	671	2004	Great Britain	10	9	39	123	69.75	2021	3.9	13.7	3.671052632
910	672	2005	Mexico	16	11	40	119	69.75	2021	2.5	10.8	2.583333333
911	673	2003	USA	19	19	35	138	69.5	2021	1.8	7.3	1.828947368
912	674	2003	Switzerland	1	1	30	157	69.25	2021	30	157	34.625
913	675	2003	USA	10	9	27	169	69.25	2021	2.7	18.8	3.644736842
914	676	2006	Australia	8	8	43	105	69.25	2021	5.4	13.1	4.328125
915	677	2005	India	12	12	45	97	69.25	2021	3.8	8.1	2.885416667
916	678	2005	France	8	9	43	105	69.25	2021	5.4	11.7	4.073529412
917	679	2003	France	14	14	44	101	69.25	2021	3.1	7.2	2.473214286
918	680	2004	Russia	10	10	62	28	69	2021	6.2	2.8	3.45
919	681	2005	Greece	17	13	44	100	69	2021	2.6	7.7	2.3
920	682	2003	Chile	6	4	50	75	68.75	2021	8.3	18.8	6.875
921	683	2003	India	8	7	46	91	68.75	2021	5.8	13	4.583333333
922	684	2005	Japan	9	9	35	135	68.75	2021	3.9	15	3.819444444
923	685	2004	USA	11	8	50	73	68.25	2021	4.5	9.1	3.592105263
924	686	2003	Belarus	10	9	24	177	68.25	2021	2.4	19.7	3.592105263
925	687	2003	Russia	5	3	55	53	68.25	2021	11	17.7	8.53125
926	688	2003	Sweden	17	13	34	136	68	2021	2	10.5	2.266666667
927	689	2004	Brazil	14	7	60	31	67.75	2021	4.3	4.4	3.226190476
928	690	2003	USA	3	3	30	150	67.5	2021	10	50	11.25
929	691	2003	Australia	2	2	30	150	67.5	2021	15	75	16.875
930	692	2004	Russia	13	12	45	90	67.5	2021	3.5	7.5	2.7
931	693	2004	Australia	9	7	48	77	67.25	2021	5.3	11	4.203125
932	694	2003	Brazil	14	12	51	65	67.25	2021	3.6	5.4	2.586538462
933	695	2007	India	10	8	55	47	66.75	2021	5.5	5.9	3.708333333
934	696	2003	Czechia	5	4	38	115	66.75	2021	7.6	28.8	7.416666667
935	697	2005	Ecuador	11	11	56	43	66.75	2021	5.1	3.9	3.034090909
936	698	2005	Venezuela	7	7	52	59	66.75	2021	7.4	8.4	4.767857143
937	699	2006	Kazakhstan	12	11	46	82	66.5	2021	3.8	7.5	2.891304348
938	700	2006	USA	9	9	60	26	66.5	2021	6.7	2.9	3.694444444
939	701	2004	Lithuania	20	16	39	108	66	2021	2	6.8	1.833333333
940	702	2004	Sweden	9	2	66	0	66	2021	7.3	0	6
941	703	2003	Colombia	9	9	29	148	66	2021	3.2	16.4	3.666666667
942	704	2004	Ukraine	10	9	45	83	65.75	2021	4.5	9.2	3.460526316
943	705	2004	New Zealand	6	6	45	83	65.75	2021	7.5	13.8	5.479166667
944	706	2005	Austria	24	10	52	54	65.5	2021	2.2	5.4	1.926470588
945	707	2005	Serbia	13	10	54	45	65.25	2021	4.2	4.5	2.836956522
946	708	2005	Spain	12	10	51	57	65.25	2021	4.3	5.7	2.965909091
947	709	2006	Hungary	15	11	63	9	65.25	2021	4.2	0.8	2.509615385
948	710	2005	Qatar	12	10	45	79	64.75	2021	3.8	7.9	2.943181818
949	711	2004	Kenya	15	13	27	151	64.75	2021	1.8	11.6	2.3125
950	712	2005	Czechia	6	4	58	26	64.5	2021	9.7	6.5	6.45
951	713	2004	Kazakhstan	12	7	48	64	64	2021	4	9.1	3.368421053
952	714	2006	Australia	5	5	55	36	64	2021	11	7.2	6.4
953	715	2004	Costa Rica	20	19	35	116	64	2021	1.8	6.1	1.641025641
954	716	2006	India	4	1	60	15	63.75	2021	15	15	12.75
955	717	2004	Sweden	4	0	63	0	63	2021	15.8		15.75
956	718	2006	Portugal	14	12	48	59	62.75	2021	3.4	4.9	2.413461538
957	719	2004	Japan	4	4	35	110	62.5	2021	8.8	27.5	7.8125
958	720	2003	India	5	5	46	66	62.5	2021	9.2	13.2	6.25
959	721	2004	Sweden	14	11	39	93	62.25	2021	2.8	8.5	2.49
960	722	2004	Belgium	14	11	51	44	62	2021	3.6	4	2.48
961	723	2004	Switzerland	9	7	35	107	61.75	2021	3.9	15.3	3.859375
962	724	2006	USA	15	13	52	39	61.75	2021	3.5	3	2.205357143
963	725	2005	Great Britain	12	9	47	58	61.5	2021	3.9	6.4	2.928571429
964	726	2005	Hong Kong, China	4	4	53	34	61.5	2021	13.3	8.5	7.6875
965	727	2004	Kazakhstan	15	13	34	109	61.25	2021	2.3	8.4	2.1875
966	728	2003	Denmark	10	10	47	56	61	2021	4.7	5.6	3.05
967	729	2004	South Africa	14	13	44	67	60.75	2021	3.1	5.2	2.25
968	730	2003	Israel	8	7	20	163	60.75	2021	2.5	23.3	4.05
969	731	2003	Japan	13	13	20	162	60.5	2021	1.5	12.5	2.326923077
970	732	2004	Kazakhstan	17	15	33	110	60.5	2021	1.9	7.3	1.890625
971	733	2003	Slovakia	7	3	55	21	60.25	2021	7.9	7	6.025
972	734	2004	Sweden	14	14	57	13	60.25	2021	4.1	0.9	2.151785714
973	735	2003	Spain	3	0	60	0	60	2021	20		20
974	736	2003	Norway	7	7	49	44	60	2021	7	6.3	4.285714286
975	737	2004	Colombia	13	13	43	67	59.75	2021	3.3	5.2	2.298076923
976	738	2004	El Salvador	15	15	39	83	59.75	2021	2.6	5.5	1.991666667
977	739	2003	Guadeloupe	12	7	52	28	59	2021	4.3	4	3.105263158
978	740	2005	Russia	9	3	55	16	59	2021	6.1	5.3	4.916666667
979	741	2003	Belarus	6	5	32	107	58.75	2021	5.3	21.4	5.340909091
980	742	2004	France	17	15	30	115	58.75	2021	1.8	7.7	1.8359375
981	743	2003	Slovenia	9	9	43	63	58.75	2021	4.8	7	3.263888889
982	744	2003	USA	8	8	35	94	58.5	2021	4.4	11.8	3.65625
983	745	2005	Turkiye	15	14	52	25	58.25	2021	3.5	1.8	2.00862069
984	746	2004	Spain	15	7	49	37	58.25	2021	3.3	5.3	2.647727273
985	747	2004	Bosnia and Herzegovina	14	8	50	32	58	2021	3.6	4	2.636363636
986	748	2004	South Africa	10	9	37	83	57.75	2021	3.7	9.2	3.039473684
987	749	2004	Turkiye	16	15	33	99	57.75	2021	2.1	6.6	1.862903226
988	750	2005	Bulgaria	9	3	40	70	57.5	2021	4.4	23.3	4.791666667
989	751	2003	Russia	7	6	47	41	57.25	2021	6.7	6.8	4.403846154
990	752	2005	Israel	16	14	43	56	57	2021	2.7	4	1.9
991	753	2005	France	9	9	30	108	57	2021	3.3	12	3.166666667
992	754	2004	Korea, Rep.	5	5	53	16	57	2021	10.6	3.2	5.7
993	755	2005	Argentina	9	8	40	67	56.75	2021	4.4	8.4	3.338235294
994	756	2003	Sweden	14	10	32	99	56.75	2021	2.3	9.9	2.364583333
995	757	2006	USA	17	14	47	38	56.5	2021	2.8	2.7	1.822580645
996	758	2004	Turkiye	10	7	47	37	56.25	2021	4.7	5.3	3.308823529
997	759	2007	Hong Kong, China	5	5	40	65	56.25	2021	8	13	5.625
998	760	2003	Chile	10	10	43	53	56.25	2021	4.3	5.3	2.8125
999	761	2003	India	6	6	51	21	56.25	2021	8.5	3.5	4.6875
1000	762	2003	Australia	2	1	56	0	56	2021	28	0	18.66666667
1001	763	2003	Great Britain	10	10	37	76	56	2021	3.7	7.6	2.8
1002	764	2004	Russia	13	11	17	156	56	2021	1.3	14.2	2.333333333
1003	765	2005	India	10	10	44	48	56	2021	4.4	4.8	2.8
1004	766	2003	Venezuela	4	4	45	44	56	2021	11.3	11	7
1005	767	2005	Brazil	12	12	33	91	55.75	2021	2.8	7.6	2.322916667
1006	768	2004	Cyprus	13	11	48	31	55.75	2021	3.7	2.8	2.322916667
1007	769	2005	Argentina	3	2	28	111	55.75	2021	9.3	55.5	11.15
1008	770	2003	Germany	6	5	27	115	55.75	2021	4.5	23	5.068181818
1009	771	2004	South Africa	18	16	33	90	55.5	2021	1.8	5.6	1.632352941
1010	772	2004	Italy	13	8	36	77	55.25	2021	2.8	9.6	2.630952381
1011	773	2006	Serbia	4	4	45	40	55	2021	11.3	10	6.875
1012	774	2003	Australia	1	1	36	75	54.75	2021	36	75	27.375
1013	775	2004	Great Britain	11	9	47	31	54.75	2021	4.3	3.4	2.7375
1014	776	2004	Sweden	8	8	40	59	54.75	2021	5	7.4	3.421875
1015	777	2005	Austria	15	10	50	18	54.5	2021	3.3	1.8	2.18
1016	778	2004	Netherlands	11	7	34	82	54.5	2021	3.1	11.7	3.027777778
1017	779	2006	Japan	3	2	46	34	54.5	2021	15.3	17	10.9
1018	780	2006	Brazil	7	6	48	26	54.5	2021	6.9	4.3	4.192307692
1019	781	2004	Slovakia	13	11	28	106	54.5	2021	2.2	9.6	2.270833333
1020	782	2005	Canada	4	3	42	50	54.5	2021	10.5	16.7	7.785714286
1021	783	2003	Great Britain	9	6	48	25	54.25	2021	5.3	4.2	3.616666667
1022	784	2006	Guatemala	14	14	39	60	54	2021	2.8	4.3	1.928571429
1023	785	2005	Georgia	4	1	54	0	54	2021	13.5	0	10.8
1024	786	2003	Jamaica	4	4	40	55	53.75	2021	10	13.8	6.71875
1025	787	2004	Egypt	22	19	40	55	53.75	2021	1.8	2.9	1.31097561
1026	788	2005	USA	10	8	43	43	53.75	2021	4.3	5.4	2.986111111
1027	789	2006	Spain	8	7	39	59	53.75	2021	4.9	8.4	3.583333333
1028	790	2006	India	7	7	45	34	53.5	2021	6.4	4.9	3.821428571
1029	791	2006	France	16	15	41	50	53.5	2021	2.6	3.3	1.725806452
1030	792	2004	Portugal	11	9	32	86	53.5	2021	2.9	9.6	2.675
1031	793	2004	Slovenia	18	14	14	158	53.5	2021	0.8	11.3	1.671875
1032	794	2005	Japan	8	8	48	21	53.25	2021	6	2.6	3.328125
1033	795	2005	India	9	9	43	41	53.25	2021	4.8	4.6	2.958333333
1034	796	2004	Slovenia	21	19	28	101	53.25	2021	1.3	5.3	1.33125
1035	797	2003	Germany	6	6	37	65	53.25	2021	6.2	10.8	4.4375
1036	798	2005	Russia	14	10	41	49	53.25	2021	2.9	4.9	2.21875
1037	799	2006	Mexico	14	12	42	44	53	2021	3	3.7	2.038461538
1038	800	2003	Switzerland	9	9	35	72	53	2021	3.9	8	2.944444444
1039	801	2005	Latvia	10	8	38	60	53	2021	3.8	7.5	2.944444444
1040	802	2003	Mexico	6	6	14	156	53	2021	2.3	26	4.416666667
1041	803	2004	Austria	18	15	36	67	52.75	2021	2	4.5	1.598484848
1042	804	2004	India	11	11	45	31	52.75	2021	4.1	2.8	2.397727273
1043	805	2005	France	6	5	48	19	52.75	2021	8	3.8	4.795454545
1044	806	2006	Russia	12	11	22	123	52.75	2021	1.8	11.2	2.293478261
1045	807	2003	Romania	7	6	23	119	52.75	2021	3.3	19.8	4.057692308
1046	808	2007	USA	2	2	48	19	52.75	2021	24	9.5	13.1875
1047	809	2003	Portugal	3	3	30	90	52.5	2021	10	30	8.75
1048	810	2005	Russia	15	12	31	86	52.5	2021	2.1	7.2	1.944444444
1049	811	2004	Great Britain	10	9	35	69	52.25	2021	3.5	7.7	2.75
1050	812	2004	France	13	13	28	97	52.25	2021	2.2	7.5	2.009615385
1051	813	2004	South Africa	10	8	52	0	52	2021	5.2	0	2.888888889
1052	814	2007	Nepal	14	13	35	67	51.75	2021	2.5	5.2	1.916666667
1053	815	2005	Poland	9	11	46	23	51.75	2021	5.1	2.1	2.5875
1054	816	2005	USA	16	15	35	66	51.5	2021	2.2	4.4	1.661290323
1055	817	2004	Iran	3	3	42	38	51.5	2021	14	12.7	8.583333333
1056	818	2006	India	6	6	41	40	51	2021	6.8	6.7	4.25
1057	819	2006	Iran	8	7	38	52	51	2021	4.8	7.4	3.4
1058	820	2003	Bulgaria	4	4	27	95	50.75	2021	6.8	23.8	6.34375
1059	821	2004	South Africa	9	6	42	34	50.5	2021	4.7	5.7	3.366666667
1060	822	2005	USA	2	2	28	90	50.5	2021	14	45	12.625
1061	823	2003	USA	3	1	39	45	50.25	2021	13	45	12.5625
1062	824	2003	USA	4	2	50	0	50	2021	12.5	0	8.333333333
1063	825	2006	Spain	6	4	37	52	50	2021	6.2	13	5
1064	826	2004	Bosnia and Herzegovina	10	7	45	20	50	2021	4.5	2.9	2.941176471
1065	827	2004	Lithuania	13	11	31	76	50	2021	2.4	6.9	2.083333333
1066	828	2007	Ecuador	7	7	45	20	50	2021	6.4	2.9	3.571428571
1067	829	2004	Romania	14	10	36	55	49.75	2021	2.6	5.5	2.072916667
1068	830	2005	Korea, Rep.	6	6	31	75	49.75	2021	5.2	12.5	4.145833333
1069	831	2006	Russia	16	14	37	51	49.75	2021	2.3	3.6	1.658333333
1070	832	2003	Romania	11	11	27	90	49.5	2021	2.5	8.2	2.25
1071	833	2003	Turkiye	13	12	24	102	49.5	2021	1.8	8.5	1.98
1072	834	2005	India	11	10	24	102	49.5	2021	2.2	10.2	2.357142857
1073	835	2003	Japan	11	9	40	37	49.25	2021	3.6	4.1	2.4625
1074	836	2004	Bulgaria	11	8	25	96	49	2021	2.3	12	2.578947368
1075	837	2006	Brazil	4	4	34	60	49	2021	8.5	15	6.125
1076	838	2004	Thailand	7	3	39	39	48.75	2021	5.6	13	4.875
1077	839	2003	France	11	8	39	39	48.75	2021	3.5	4.9	2.565789474
1078	840	2004	Serbia	8	6	46	10	48.5	2021	5.8	1.7	3.464285714
1079	841	2004	Venezuela	2	2	36	50	48.5	2021	18	25	12.125
1080	842	2004	Hong Kong, China	14	13	24	97	48.25	2021	1.7	7.5	1.787037037
1081	843	2003	Greece	3	2	41	28	48	2021	13.7	14	9.6
1082	844	2004	Nigeria	5	4	34	55	47.75	2021	6.8	13.8	5.305555556
1083	845	2004	Sweden	5	5	38	39	47.75	2021	7.6	7.8	4.775
1084	846	2005	France	14	10	37	43	47.75	2021	2.6	4.3	1.989583333
1085	847	2005	Czechia	9	6	30	70	47.5	2021	3.3	11.7	3.166666667
1086	848	2006	Czechia	9	9	12	142	47.5	2021	1.3	15.8	2.638888889
1087	849	2003	Kenya	9	8	27	82	47.5	2021	3	10.3	2.794117647
1088	850	2005	Russia	10	8	32	62	47.5	2021	3.2	7.8	2.638888889
1089	851	2005	Austria	16	12	32	61	47.25	2021	2	5.1	1.6875
1090	852	2004	New Zealand	4	4	34	53	47.25	2021	8.5	13.3	5.90625
1091	853	2004	Malta	9	9	35	48	47	2021	3.9	5.3	2.611111111
1092	854	2004	India	8	7	37	40	47	2021	4.6	5.7	3.133333333
1093	855	2004	Korea, Rep.	6	6	38	36	47	2021	6.3	6	3.916666667
1094	856	2005	Hong Kong, China	5	5	44	12	47	2021	8.8	2.4	4.7
1095	857	2005	Dominican Republic	10	10	30	67	46.75	2021	3	6.7	2.3375
1096	858	2004	Spain	8	5	26	83	46.75	2021	3.3	16.6	3.596153846
1097	859	2005	Netherlands	8	7	30	67	46.75	2021	3.8	9.6	3.116666667
1098	860	2004	Colombia	4	4	42	19	46.75	2021	10.5	4.8	5.84375
1099	861	2004	Spain	6	6	45	6	46.5	2021	7.5	1	3.875
1100	862	2005	Brazil	5	2	42	18	46.5	2021	8.4	9	6.642857143
1101	863	2004	Canada	7	6	39	29	46.25	2021	5.6	4.8	3.557692308
1102	864	2004	Czechia	5	4	24	89	46.25	2021	4.8	22.3	5.138888889
1103	865	2004	Great Britain	4	4	43	12	46	2021	10.8	3	5.75
1104	866	2004	Great Britain	9	9	25	84	46	2021	2.8	9.3	2.555555556
1105	867	2004	Australia	3	3	29	67	45.75	2021	9.7	22.3	7.625
1106	868	2004	Ukraine	11	8	40	23	45.75	2021	3.6	2.9	2.407894737
1107	869	2004	Bolivia	7	7	28	71	45.75	2021	4	10.1	3.267857143
1108	870	2006	Great Britain	8	5	41	19	45.75	2021	5.1	3.8	3.519230769
1109	871	2004	Germany	6	4	40	22	45.5	2021	6.7	5.5	4.55
1110	872	2005	Denmark	12	12	35	42	45.5	2021	2.9	3.5	1.895833333
1111	873	2003	USA	2	2	36	38	45.5	2021	18	19	11.375
1112	874	2003	Poland	8	8	25	82	45.5	2021	3.1	10.3	2.84375
1113	875	2005	Ecuador	9	8	30	61	45.25	2021	3.3	7.6	2.661764706
1114	876	2004	Nigeria	6	5	39	25	45.25	2021	6.5	5	4.113636364
1115	877	2005	Malaysia	24	17	24	84	45	2021	1	4.9	1.097560976
1116	878	2003	Poland	11	3	45	0	45	2021	4.1	0	3.214285714
1117	879	2005	Brazil	14	15	29	64	45	2021	2.1	4.3	1.551724138
1118	880	2003	Latvia	9	3	37	31	44.75	2021	4.1	10.3	3.729166667
1119	881	2005	Spain	3	3	37	31	44.75	2021	12.3	10.3	7.458333333
1120	882	2006	Peru	7	7	36	35	44.75	2021	5.1	5	3.196428571
1121	883	2005	Kazakhstan	14	11	38	26	44.5	2021	2.7	2.4	1.78
1122	884	2004	Switzerland	14	13	30	58	44.5	2021	2.1	4.5	1.648148148
1123	885	2004	New Zealand	6	4	25	78	44.5	2021	4.2	19.5	4.45
1124	886	2003	Ecuador	10	7	40	17	44.25	2021	4	2.4	2.602941176
1125	887	2005	Zimbabwe	13	11	22	89	44.25	2021	1.7	8.1	1.84375
1126	888	2003	Mexico	6	6	33	45	44.25	2021	5.5	7.5	3.6875
1127	889	2005	Great Britain	12	10	26	73	44.25	2021	2.2	7.3	2.011363636
1128	890	2005	Turkiye	16	15	24	81	44.25	2021	1.5	5.4	1.427419355
1129	891	2006	Colombia	15	14	19	101	44.25	2021	1.3	7.2	1.525862069
1130	892	2005	Denmark	16	13	36	32	44	2021	2.3	2.5	1.517241379
1131	893	2003	Slovakia	9	8	24	80	44	2021	2.7	10	2.588235294
1132	894	2006	Poland	9	5	41	12	44	2021	4.6	2.4	3.142857143
1133	895	2004	Italy	7	6	34	40	44	2021	4.9	6.7	3.384615385
1134	896	2003	Belarus	5	3	40	15	43.75	2021	8	5	5.46875
1135	897	2005	Spain	15	12	34	39	43.75	2021	2.3	3.3	1.62037037
1136	898	2005	France	6	5	43	3	43.75	2021	7.2	0.6	3.977272727
1137	899	2003	Argentina	2	2	39	19	43.75	2021	19.5	9.5	10.9375
1138	900	2004	Russia	15	13	37	26	43.5	2021	2.5	2	1.553571429
1139	901	2006	Slovenia	7	5	34	38	43.5	2021	4.9	7.6	3.625
1140	902	2005	USA	13	12	31	50	43.5	2021	2.4	4.2	1.74
1141	903	2005	Austria	8	7	25	73	43.25	2021	3.1	10.4	2.883333333
1142	904	2005	Hong Kong, China	4	4	32	45	43.25	2021	8	11.3	5.40625
1143	905	2004	Romania	23	19	30	52	43	2021	1.3	2.7	1.023809524
1144	906	2005	Peru	12	11	34	36	43	2021	2.8	3.3	1.869565217
1145	907	2003	Australia	1	1	36	27	42.75	2021	36	27	21.375
1146	908	2003	Turkiye	11	9	17	102	42.5	2021	1.5	11.3	2.125
1147	909	2004	Greece	6	6	33	38	42.5	2021	5.5	6.3	3.541666667
1148	910	2005	Brazil	10	7	38	18	42.5	2021	3.8	2.6	2.5
1149	911	2004	Italy	6	4	30	49	42.25	2021	5	12.3	4.225
1150	912	2003	Russia	4	4	36	25	42.25	2021	9	6.3	5.28125
1151	913	2005	France	18	15	17	101	42.25	2021	0.9	6.7	1.28030303
1152	913	2004	Thailand	6	5	17	101	42.25	2021	2.8	20.2	3.840909091
1153	915	2004	Russia	9	9	24	72	42	2021	2.7	8	2.333333333
1154	916	2003	Serbia	10	10	14	112	42	2021	1.4	11.2	2.1
1155	917	2006	USA	3	2	39	12	42	2021	13	6	8.4
1156	918	2004	Iran	9	7	23	76	42	2021	2.6	10.9	2.625
1157	919	2007	Great Britain	9	7	34	31	41.75	2021	3.8	4.4	2.609375
1158	920	2006	Brazil	11	10	32	39	41.75	2021	2.9	3.9	1.988095238
1159	921	2004	Sweden	5	5	12	119	41.75	2021	2.4	23.8	4.175
1160	922	2003	Brazil	3	2	38	14	41.5	2021	12.7	7	8.3
1161	923	2004	Belarus	11	9	28	54	41.5	2021	2.5	6	2.075
1162	924	2005	Montenegro	16	8	28	54	41.5	2021	1.8	6.8	1.729166667
1163	925	2005	Japan	2	2	36	21	41.25	2021	18	10.5	10.3125
1164	926	2004	Denmark	8	6	30	45	41.25	2021	3.8	7.5	2.946428571
1165	927	2004	Spain	4	2	41	0	41	2021	10.3	0	6.833333333
1166	928	2005	Romania	8	7	35	24	41	2021	4.4	3.4	2.733333333
1167	929	2003	Great Britain	7	4	37	16	41	2021	5.3	4	3.727272727
1168	930	2005	Brazil	13	12	26	59	40.75	2021	2	4.9	1.63
1169	931	2003	Egypt	7	6	35	23	40.75	2021	5	3.8	3.134615385
1170	932	2005	Indonesia	3	3	20	83	40.75	2021	6.7	27.7	6.791666667
1171	933	2005	Canada	4	4	30	42	40.5	2021	7.5	10.5	5.0625
1172	934	2004	Germany	10	7	26	58	40.5	2021	2.6	8.3	2.382352941
1173	935	2004	Croatia	7	6	24	65	40.25	2021	3.4	10.8	3.096153846
1174	936	2005	Japan	7	7	24	65	40.25	2021	3.4	9.3	2.875
1175	937	2003	Australia	3	2	25	60	40	2021	8.3	30	8
1176	938	2006	Germany	4	2	36	15	39.75	2021	9	7.5	6.625
1177	939	2004	Israel	11	9	39	3	39.75	2021	3.5	0.3	1.9875
1178	940	2005	Argentina	6	6	34	23	39.75	2021	5.7	3.8	3.3125
1179	941	2005	Russia	7	5	33	25	39.25	2021	4.7	5	3.270833333
1180	942	2004	Argentina	15	14	17	89	39.25	2021	1.1	6.4	1.353448276
1181	943	2005	USA	1	2	0	157	39.25	2021	0	78.5	13.08333333
1182	944	2005	Japan	10	9	35	16	39	2021	3.5	1.8	2.052631579
1183	945	2003	Brazil	7	4	36	12	39	2021	5.1	3	3.545454545
1184	946	2006	Russia	10	8	38	3	38.75	2021	3.8	0.4	2.152777778
1185	946	2003	Austria	2	1	38	3	38.75	2021	19	3	12.91666667
1186	948	2003	Poland	14	10	30	35	38.75	2021	2.1	3.5	1.614583333
1187	949	2006	Russia	13	11	24	59	38.75	2021	1.8	5.4	1.614583333
1188	950	2003	Bolivia	6	4	34	19	38.75	2021	5.7	4.8	3.875
1189	951	2005	Germany	10	5	33	22	38.5	2021	3.3	4.4	2.566666667
1190	952	2005	France	7	7	27	46	38.5	2021	3.9	6.6	2.75
1191	953	2004	France	15	8	24	58	38.5	2021	1.6	7.3	1.673913043
1192	954	2005	Korea, Rep.	7	6	17	86	38.5	2021	2.4	14.3	2.961538462
1193	955	2004	Brazil	4	2	35	14	38.5	2021	8.8	7	6.416666667
1194	956	2004	Venezuela	6	6	37	6	38.5	2021	6.2	1	3.208333333
1195	957	2004	Romania	11	9	35	13	38.25	2021	3.2	1.4	1.9125
1196	958	2005	Colombia	14	14	21	69	38.25	2021	1.5	4.9	1.366071429
1197	959	2004	Spain	8	5	35	13	38.25	2021	4.4	2.6	2.942307692
1198	960	2005	USA	6	6	38	0	38	2021	6.3	0	3.166666667
1199	961	2004	Turkiye	19	13	31	28	38	2021	1.6	2.2	1.1875
1200	962	2006	Australia	7	7	24	56	38	2021	3.4	8	2.714285714
1201	963	2005	Ukraine	7	6	25	52	38	2021	3.6	8.7	2.923076923
1202	964	2003	India	8	2	33	20	38	2021	4.1	10	3.8
1203	965	2006	Japan	6	5	34	16	38	2021	5.7	3.2	3.454545455
1204	966	2006	El Salvador	12	10	25	51	37.75	2021	2.1	5.1	1.715909091
1205	967	2005	Austria	14	13	21	66	37.5	2021	1.5	5.1	1.388888889
1206	968	2004	Canada	21	12	21	66	37.5	2021	1	5.5	1.136363636
1207	969	2005	Czechia	5	4	27	41	37.25	2021	5.4	10.3	4.138888889
1208	970	2005	Italy	9	9	12	101	37.25	2021	1.3	11.2	2.069444444
1209	971	2006	Ghana	11	8	28	36	37	2021	2.5	4.5	1.947368421
1210	972	2005	Netherlands	11	6	23	56	37	2021	2.1	9.3	2.176470588
1211	973	2004	Mexico	12	7	29	32	37	2021	2.4	4.6	1.947368421
1212	974	2006	Cyprus	9	8	31	23	36.75	2021	3.4	2.9	2.161764706
1213	975	2003	Great Britain	4	4	28	35	36.75	2021	7	8.8	4.59375
1214	976	2004	Brazil	10	6	25	47	36.75	2021	2.5	7.8	2.296875
1215	977	2007	Czechia	7	7	24	50	36.5	2021	3.4	7.1	2.607142857
1216	978	2006	Nicaragua	20	17	29	30	36.5	2021	1.5	1.8	0.9864864865
1217	979	2003	Montenegro	15	12	31	22	36.5	2021	2.1	1.8	1.351851852
1218	980	2005	Mexico	16	12	12	98	36.5	2021	0.8	8.2	1.303571429
1219	981	2004	Egypt	10	9	19	70	36.5	2021	1.9	7.8	1.921052632
1220	982	2004	Poland	8	2	35	6	36.5	2021	4.4	3	3.65
1221	983	2004	Spain	16	10	26	42	36.5	2021	1.6	4.2	1.403846154
1222	984	2003	Israel	9	8	27	37	36.25	2021	3	4.6	2.132352941
1223	985	2003	South Africa	4	4	29	29	36.25	2021	7.3	7.3	4.53125
1224	986	2005	France	11	7	20	65	36.25	2021	1.8	9.3	2.013888889
1225	987	2003	Great Britain	1	1	30	25	36.25	2021	30	25	18.125
1226	988	2003	Algeria	1	1	36	0	36	2021	36	0	18
1227	989	2003	Poland	15	15	10	104	36	2021	0.7	6.9	1.2
1228	990	2005	Argentina	1	0	36	0	36	2021	36		36
1229	991	2004	Egypt	14	7	26	40	36	2021	1.9	5.7	1.714285714
1230	992	2004	Thailand	6	3	35	3	35.75	2021	5.8	1	3.972222222
1231	993	2003	USA	4	4	29	27	35.75	2021	7.3	6.8	4.46875
1232	994	2007	Netherlands	7	6	25	43	35.75	2021	3.6	7.2	2.75
1233	995	2003	New Zealand	5	5	17	75	35.75	2021	3.4	15	3.575
1234	996	2005	Italy	5	2	35	3	35.75	2021	7	1.5	5.107142857
1235	997	2006	USA	6	5	30	23	35.75	2021	5	4.6	3.25
1236	998	2007	Kazakhstan	10	6	32	15	35.75	2021	3.2	2.5	2.234375
1237	999	2003	Kazakhstan	12	12	13	91	35.75	2021	1.1	7.6	1.489583333
1238	1000	2004	Uzbekistan	12	6	34	6	35.5	2021	2.8	1	1.972222222
1239	1001	2004	Peru	16	13	29	26	35.5	2021	1.8	2	1.224137931
1240	1002	2005	Israel	14	13	25	42	35.5	2021	1.8	3.2	1.314814815
1241	1003	2004	Nigeria	12	12	24	46	35.5	2021	2	3.8	1.479166667
1242	1004	2004	Romania	11	7	30	21	35.25	2021	2.7	3	1.958333333
1243	1005	2004	Slovakia	18	10	19	65	35.25	2021	1.1	6.5	1.258928571
1244	1006	2005	Lithuania	16	14	15	81	35.25	2021	0.9	5.8	1.175
1245	1007	2006	Great Britain	9	9	28	29	35.25	2021	3.1	3.2	1.958333333
1246	1008	2004	Poland	9	5	22	53	35.25	2021	2.4	10.6	2.517857143
1247	1009	2003	Dominican Republic	6	6	20	60	35	2021	3.3	10	2.916666667
1248	1010	2004	Canada	4	3	20	60	35	2021	5	20	5
1249	1011	2005	India	15	14	21	56	35	2021	1.4	4	1.206896552
1250	1012	2005	Japan	6	5	12	92	35	2021	2	18.4	3.181818182
1251	1013	2006	France	6	3	35	0	35	2021	5.8	0	3.888888889
1252	1014	2006	Germany	12	10	29	23	34.75	2021	2.4	2.3	1.579545455
1253	1015	2003	Germany	6	5	15	79	34.75	2021	2.5	15.8	3.159090909
1254	1016	2005	USA	12	11	34	3	34.75	2021	2.8	0.3	1.510869565
1255	1017	2004	Costa Rica	12	10	28	27	34.75	2021	2.3	2.7	1.579545455
1256	1018	2004	New Zealand	3	3	28	27	34.75	2021	9.3	9	5.791666667
1257	1019	2004	Russia	12	11	34	3	34.75	2021	2.8	0.3	1.510869565
1258	1020	2005	China, P.R.	16	12	21	54	34.5	2021	1.3	4.5	1.232142857
1259	1021	2007	USA	8	7	19	62	34.5	2021	2.4	8.9	2.3
1260	1022	2005	Montenegro	11	11	33	6	34.5	2021	3	0.5	1.568181818
1261	1023	2005	Guatemala	17	15	24	42	34.5	2021	1.4	2.8	1.078125
1262	1024	2005	USA	4	4	29	22	34.5	2021	7.3	5.5	4.3125
1263	1025	2006	Kazakhstan	14	11	21	54	34.5	2021	1.5	4.9	1.38
1264	1026	2005	Czechia	9	6	32	9	34.25	2021	3.6	1.5	2.283333333
1265	1027	2003	India	8	7	30	17	34.25	2021	3.8	2.4	2.283333333
1266	1028	2004	Spain	11	9	12	88	34	2021	1.1	9.8	1.7
1267	1029	2004	Israel	18	13	25	36	34	2021	1.4	2.8	1.096774194
1268	1030	2003	Sweden	13	11	21	52	34	2021	1.6	4.7	1.416666667
1269	1031	2007	Korea, Rep.	4	4	33	3	33.75	2021	8.3	0.8	4.21875
1270	1032	2004	China, P.R.	6	6	28	23	33.75	2021	4.7	3.8	2.8125
1271	1033	2005	Netherlands	10	9	17	67	33.75	2021	1.7	7.4	1.776315789
1272	1034	2004	Italy	11	10	14	79	33.75	2021	1.3	7.9	1.607142857
1273	1035	2003	Poland	9	3	2	127	33.75	2021	0.2	42.3	2.8125
1274	1036	2003	Paraguay	7	5	0	135	33.75	2021	0	27	2.8125
1275	1036	2003	Italy	4	3	0	135	33.75	2021	0	45	4.821428571
1276	1038	2005	Singapore	5	5	19	58	33.5	2021	3.8	11.6	3.35
1277	1039	2004	Brazil	6	4	19	58	33.5	2021	3.2	14.5	3.35
1278	1040	2005	Venezuela	6	6	14	78	33.5	2021	2.3	13	2.791666667
1279	1041	2003	Estonia	13	10	5	114	33.5	2021	0.4	11.4	1.456521739
1280	1042	2004	Mexico	11	8	22	45	33.25	2021	2	5.6	1.75
1281	1043	2004	New Zealand	3	3	29	17	33.25	2021	9.7	5.7	5.541666667
1282	1044	2005	Brazil	15	14	15	73	33.25	2021	1	5.2	1.146551724
1283	1045	2003	Denmark	2	2	30	13	33.25	2021	15	6.5	8.3125
1284	1046	2005	Bulgaria	6	5	25	33	33.25	2021	4.2	6.6	3.022727273
1285	1047	2003	USA	4	4	20	52	33	2021	5	13	4.125
1286	1048	2005	Belgium	9	7	28	20	33	2021	3.1	2.9	2.0625
1287	1049	2005	Brazil	16	14	21	48	33	2021	1.3	3.4	1.1
1288	1050	2004	Belarus	15	11	16	68	33	2021	1.1	6.2	1.269230769
1289	1051	2003	Czechia	9	8	15	72	33	2021	1.7	9	1.941176471
1290	1052	2006	Colombia	17	13	26	27	32.75	2021	1.5	2.1	1.091666667
1291	1053	2003	Sweden	14	13	18	59	32.75	2021	1.3	4.5	1.212962963
1292	1054	2005	Serbia	15	11	7	103	32.75	2021	0.5	9.4	1.259615385
1293	1055	2005	Venezuela	7	7	26	27	32.75	2021	3.7	3.9	2.339285714
1294	1056	2003	Slovenia	12	8	5	110	32.5	2021	0.4	13.8	1.625
1295	1057	2005	Russia	18	14	20	50	32.5	2021	1.1	3.6	1.015625
1296	1058	2005	New Zealand	3	3	28	17	32.25	2021	9.3	5.7	5.375
1297	1059	2004	France	11	8	25	29	32.25	2021	2.3	3.6	1.697368421
1298	1060	2004	Egypt	11	8	20	49	32.25	2021	1.8	6.1	1.697368421
1299	1061	2003	Russia	6	6	21	45	32.25	2021	3.5	7.5	2.6875
1300	1062	2006	Ukraine	10	9	17	60	32	2021	1.7	6.7	1.684210526
1301	1063	2003	Argentina	7	6	27	20	32	2021	3.9	3.3	2.461538462
1302	1064	2003	Brazil	4	0	32	0	32	2021	8		8
1303	1065	2005	Russia	10	6	27	20	32	2021	2.7	3.3	2
1304	1066	2004	Korea, Rep.	2	1	32	0	32	2021	16	0	10.66666667
1305	1067	2005	Germany	6	4	23	35	31.75	2021	3.8	8.8	3.175
1306	1068	2003	Slovakia	8	7	26	23	31.75	2021	3.3	3.3	2.116666667
1307	1069	2004	USA	5	2	30	6	31.5	2021	6	3	4.5
1308	1070	2003	India	2	2	28	14	31.5	2021	14	7	7.875
1309	1071	2005	India	11	11	16	62	31.5	2021	1.5	5.6	1.431818182
1310	1072	2003	Czechia	2	1	30	6	31.5	2021	15	6	10.5
1311	1072	2003	USA	1	1	30	6	31.5	2021	30	6	15.75
1312	1074	2005	Uzbekistan	11	10	28	13	31.25	2021	2.5	1.3	1.488095238
1313	1075	2004	Spain	3	2	20	45	31.25	2021	6.7	22.5	6.25
1314	1076	2004	Australia	7	6	27	17	31.25	2021	3.9	2.8	2.403846154
1315	1077	2005	Belgium	8	7	27	17	31.25	2021	3.4	2.4	2.083333333
1316	1078	2005	USA	12	11	26	20	31	2021	2.2	1.8	1.347826087
1317	1079	2006	Indonesia	9	9	26	20	31	2021	2.9	2.2	1.722222222
1318	1080	2005	Australia	10	10	23	32	31	2021	2.3	3.2	1.55
1319	1081		Nigeria	6	5	24	28	31	2021	4	5.6	2.818181818
1320	1082	2003	Belarus	7	5	12	75	30.75	2021	1.7	15	2.5625
1321	1083	2004	Korea, Rep.	6	6	29	7	30.75	2021	4.8	1.2	2.5625
1322	1084	2004	Italy	11	8	22	35	30.75	2021	2	4.4	1.618421053
1323	1084	2003	New Zealand	6	6	22	35	30.75	2021	3.7	5.8	2.5625
1324	1086	2006	USA	4	4	23	31	30.75	2021	5.8	7.8	3.84375
1325	1087	2006	Korea, Rep.	8	8	18	51	30.75	2021	2.3	6.4	1.921875
1326	1088	2005	Czechia	10	6	23	31	30.75	2021	2.3	5.2	1.921875
1327	1089	2003	Australia	3	3	24	26	30.5	2021	8	8.7	5.083333333
1328	1090	2004	USA	6	6	20	42	30.5	2021	3.3	7	2.541666667
1329	1091	2003	Canada	5	6	12	74	30.5	2021	2.4	12.3	2.772727273
1330	1092	2003	Dominican Republic	10	7	27	13	30.25	2021	2.7	1.9	1.779411765
1331	1093	2004	Spain	6	3	28	9	30.25	2021	4.7	3	3.361111111
1332	1094	2005	Italy	9	6	27	13	30.25	2021	3	2.2	2.016666667
1333	1095	2006	Bulgaria	10	7	20	41	30.25	2021	2	5.9	1.779411765
1334	1096	2003	Hungary	8	6	7	93	30.25	2021	0.9	15.5	2.160714286
1335	1097	2004	Paraguay	6	5	13	69	30.25	2021	2.2	13.8	2.75
1336	1098	2003	Mexico	6	5	30	0	30	2021	5	0	2.727272727
1337	1099	2003	USA	1	1	30	0	30	2021	30	0	15
1338	1099	2003	Norway	1	1	30	0	30	2021	30	0	15
1339	1099	2003	USA	1	1	30	0	30	2021	30	0	15
1340	1099	2004	USA	2	1	30	0	30	2021	15	0	10
1341	1099	2004	USA	1	0	30	0	30	2021	30		30
1342	1104	2007	Russia	6	2	30	0	30	2021	5	0	3.75
1343	1105	2006	Japan	9	9	19	44	30	2021	2.1	4.9	1.666666667
1344	1106	2004	USA	2	2	0	120	30	2021	0	60	7.5
1345	1107	2006	Austria	7	4	29	3	29.75	2021	4.1	0.8	2.704545455
1346	1108	2003	India	3	3	28	7	29.75	2021	9.3	2.3	4.958333333
1347	1109	2003	USA	7	6	20	39	29.75	2021	2.9	6.5	2.288461538
1348	1110	2005	Colombia	10	8	19	43	29.75	2021	1.9	5.4	1.652777778
1349	1111	2005	El Salvador	14	13	19	43	29.75	2021	1.4	3.3	1.101851852
1350	1112	2005	Russia	17	10	16	55	29.75	2021	0.9	5.5	1.101851852
1351	1113	2006	France	7	7	28	6	29.5	2021	4	0.9	2.107142857
1352	1114	2004	Brazil	10	6	22	30	29.5	2021	2.2	5	1.84375
1353	1115	2006	Mexico	10	6	22	30	29.5	2021	2.2	5	1.84375
1354	1116	2005	Singapore	4	4	23	26	29.5	2021	5.8	6.5	3.6875
1355	1117	2004	Costa Rica	13	13	18	45	29.25	2021	1.4	3.5	1.125
1356	1118	2005	Brazil	13	11	12	68	29	2021	0.9	6.2	1.208333333
1357	1119	2004	Iran	5	5	25	16	29	2021	5	3.2	2.9
1358	1120	2003	Israel	19	17	21	32	29	2021	1.1	1.9	0.8055555556
1359	1121	2005	Great Britain	5	5	17	48	29	2021	3.4	9.6	2.9
1360	1122	2004	Czechia	13	7	10	76	29	2021	0.8	10.9	1.45
1361	1123	2005	France	10	9	9	80	29	2021	0.9	8.9	1.526315789
1362	1124	2003	Netherlands	9	6	15	55	28.75	2021	1.7	9.2	1.916666667
1363	1125	2005	Czechia	11	9	18	42	28.5	2021	1.6	4.7	1.425
1364	1126	2007	Australia	9	7	27	6	28.5	2021	3	0.9	1.78125
1365	1127	2005	Russia	8	6	26	10	28.5	2021	3.3	1.7	2.035714286
1366	1128	2004	Czechia	7	5	19	38	28.5	2021	2.7	7.6	2.375
1367	1129	2003	Tajikistan	4	4	9	78	28.5	2021	2.3	19.5	3.5625
1368	1130	2003	Netherlands	4	3	23	21	28.25	2021	5.8	7	4.035714286
1369	1131	2005	Jordan	6	5	7	85	28.25	2021	1.2	17	2.568181818
1370	1131	2006	Czechia	6	6	7	85	28.25	2021	1.2	14.2	2.354166667
1371	1133	2005	USA	17	10	24	16	28	2021	1.4	1.6	1.037037037
1372	1134	2005	Canada	5	5	20	32	28	2021	4	6.4	2.8
1373	1135	2003	Montenegro	4	0	28	0	28	2021	7		7
1374	1136	2004	India	9	6	17	44	28	2021	1.9	7.3	1.866666667
1375	1137	2003	India	2	2	15	52	28	2021	7.5	26	7
1376	1138	2005	Russia	8	6	16	48	28	2021	2	8	2
1377	1139	2003	Kazakhstan	5	5	19	35	27.75	2021	3.8	7	2.775
1378	1140	2005	Russia	10	8	26	7	27.75	2021	2.6	0.9	1.541666667
1379	1141	2006	Colombia	7	6	16	47	27.75	2021	2.3	7.8	2.134615385
1380	1142	2004	Sweden	14	11	16	47	27.75	2021	1.1	4.3	1.11
1381	1142	2005	USA	11	9	16	47	27.75	2021	1.5	5.2	1.3875
1382	1144	2005	Slovakia	15	14	15	51	27.75	2021	1	3.6	0.9568965517
1383	1145	2004	Tunisia	11	11	6	87	27.75	2021	0.5	7.9	1.261363636
1384	1146	2005	Italy	9	8	21	26	27.5	2021	2.3	3.3	1.617647059
1385	1147	2003	Bulgaria	10	8	14	54	27.5	2021	1.4	6.8	1.527777778
1386	1148	2004	Brazil	7	5	9	74	27.5	2021	1.3	14.8	2.291666667
1387	1149	2004	Poland	11	8	7	82	27.5	2021	0.6	10.3	1.447368421
1388	1150	2005	Colombia	10	9	4	94	27.5	2021	0.4	10.4	1.447368421
1389	1151	2004	South Africa	7	7	19	33	27.25	2021	2.7	4.7	1.946428571
1390	1152	2006	Japan	13	13	16	44	27	2021	1.2	3.4	1.038461538
1391	1153	2004	France	3	2	27	0	27	2021	9	0	5.4
1392	1154	2003	Spain	4	1	20	27	26.75	2021	5	27	5.35
1393	1155	2005	Costa Rica	11	9	19	31	26.75	2021	1.7	3.4	1.3375
1394	1156	2003	Italy	5	5	22	19	26.75	2021	4.4	3.8	2.675
1395	1157	2004	Romania	15	9	21	23	26.75	2021	1.4	2.6	1.114583333
1396	1158	2005	Germany	7	7	20	26	26.5	2021	2.9	3.7	1.892857143
1397	1159	2006	Zimbabwe	9	8	10	66	26.5	2021	1.1	8.3	1.558823529
1398	1160	2003	Israel	2	2	23	14	26.5	2021	11.5	7	6.625
1399	1160	2003	South Africa	2	2	23	14	26.5	2021	11.5	7	6.625
1400	1160	2004	Australia	2	2	23	14	26.5	2021	11.5	7	6.625
1401	1163	2004	Korea, Rep.	4	4	25	6	26.5	2021	6.3	1.5	3.3125
1402	1164	2003	Italy	8	7	24	10	26.5	2021	3	1.4	1.766666667
1403	1165	2006	Canada	21	17	11	62	26.5	2021	0.5	3.6	0.6973684211
1404	1166	2004	Switzerland	12	7	9	70	26.5	2021	0.8	10	1.394736842
1405	1167	2006	Australia	6	6	20	25	26.25	2021	3.3	4.2	2.1875
1406	1168	2004	Egypt	17	17	17	37	26.25	2021	1	2.2	0.7720588235
1407	1169	2004	USA	1	1	0	105	26.25	2021	0	105	13.125
1408	1169	2004	Germany	3	2	0	105	26.25	2021	0	52.5	5.25
1409	1171	2005	Russia	11	9	26	0	26	2021	2.4	0	1.3
1410	1172	2006	France	4	3	19	28	26	2021	4.8	9.3	3.714285714
1411	1173	2006	New Zealand	6	6	20	24	26	2021	3.3	4	2.166666667
1412	1173	2003	France	7	7	20	24	26	2021	2.9	3.4	1.857142857
1413	1175	2005	Italy	6	4	26	0	26	2021	4.3	0	2.6
1414	1176	2005	Belgium	9	7	21	20	26	2021	2.3	2.9	1.625
1415	1177	2003	Croatia	14	14	12	56	26	2021	0.9	4	0.9285714286
1416	1178	2005	Nigeria	5	4	12	56	26	2021	2.4	14	2.888888889
1417	1179	2004	Greece	9	9	17	35	25.75	2021	1.9	3.9	1.430555556
1418	1180	2004	Brazil	7	5	12	55	25.75	2021	1.7	11	2.145833333
1419	1181	2003	Latvia	4	2	7	75	25.75	2021	1.8	37.5	4.291666667
1420	1182	2006	Belarus	7	7	21	19	25.75	2021	3	2.7	1.839285714
1421	1183	2004	Israel	10	8	15	42	25.5	2021	1.5	5.3	1.416666667
1422	1184	2006	Korea, Rep.	6	6	22	13	25.25	2021	3.7	2.2	2.104166667
1423	1185	2004	Korea, Rep.	6	5	10	61	25.25	2021	1.7	12.2	2.295454545
1424	1186	2004	Lebanon	10	8	17	33	25.25	2021	1.7	4.1	1.402777778
1425	1187	2003	Sweden	3	2	14	45	25.25	2021	4.7	22.5	5.05
1426	1188	2004	Italy	5	5	22	13	25.25	2021	4.4	2.6	2.525
1427	1189	2005	Czechia	15	13	13	49	25.25	2021	0.9	3.8	0.9017857143
1428	1190	2004	Namibia	5	5	4	85	25.25	2021	0.8	17	2.525
1429	1191	2006	Canada	5	5	17	32	25	2021	3.4	6.4	2.5
1430	1192	2004	Mexico	15	9	20	20	25	2021	1.3	2.2	1.041666667
1431	1193	2003	Austria	3	2	25	0	25	2021	8.3	0	5
1432	1194	2004	France	4	3	25	0	25	2021	6.3	0	3.571428571
1433	1195	2004	Switzerland	11	9	18	28	25	2021	1.6	3.1	1.25
1434	1196	2005	Spain	6	6	15	40	25	2021	2.5	6.7	2.083333333
1435	1197	2005	Mexico	3	3	18	27	24.75	2021	6	9	4.125
1436	1197	2005	Mexico	3	1	18	27	24.75	2021	6	27	6.1875
1437	1199	2004	Japan	3	3	23	7	24.75	2021	7.7	2.3	4.125
1438	1200	2003	New Zealand	1	1	18	27	24.75	2021	18	27	12.375
1439	1201	2004	Canada	9	7	17	31	24.75	2021	1.9	4.4	1.546875
1440	1202	2005	Korea, Rep.	6	5	19	23	24.75	2021	3.2	4.6	2.25
1441	1203	2005	Korea, Rep.	7	7	14	43	24.75	2021	2	6.1	1.767857143
1442	1204	2004	Hong Kong, China	4	4	12	51	24.75	2021	3	12.8	3.09375
1443	1204	2006	Colombia	5	4	12	51	24.75	2021	2.4	12.8	2.75
1444	1206	2004	Portugal	5	3	24	3	24.75	2021	4.8	1	3.09375
1445	1207	2006	Czechia	11	8	19	23	24.75	2021	1.7	2.9	1.302631579
1446	1208	2005	Turkiye	16	11	16	34	24.5	2021	1	3.1	0.9074074074
1447	1209	2004	Ghana	7	7	12	50	24.5	2021	1.7	7.1	1.75
1448	1210	2004	Hong Kong, China	5	4	23	6	24.5	2021	4.6	1.5	2.722222222
1449	1211	2003	Venezuela	3	3	19	22	24.5	2021	6.3	7.3	4.083333333
1450	1212	2005	Cameroon	5	3	18	26	24.5	2021	3.6	8.7	3.0625
1451	1213	2004	China, P.R.	9	7	19	21	24.25	2021	2.1	3	1.515625
1452	1214	2004	Colombia	7	7	14	41	24.25	2021	2	5.9	1.732142857
1453	1215	2005	Spain	8	7	12	49	24.25	2021	1.5	7	1.616666667
1454	1216	2004	Brazil	7	3	14	41	24.25	2021	2	13.7	2.425
1455	1217	2007	North Macedonia	8	8	16	33	24.25	2021	2	4.1	1.515625
1456	1218	2005	Brazil	6	4	22	9	24.25	2021	3.7	2.3	2.425
1457	1219	2003	USA	10	6	19	20	24	2021	1.9	3.3	1.5
1458	1220	2006	Thailand	7	7	17	28	24	2021	2.4	4	1.714285714
1459	1221	2006	Great Britain	10	8	20	16	24	2021	2	2	1.333333333
1460	1222	2005	Italy	10	6	19	20	24	2021	1.9	3.3	1.5
1461	1223	2007	Singapore	9	8	21	12	24	2021	2.3	1.5	1.411764706
1462	1224	2005	France	13	11	16	32	24	2021	1.2	2.9	1
1463	1225	2003	Poland	11	7	10	56	24	2021	0.9	8	1.333333333
1464	1226	2003	Colombia	3	3	15	35	23.75	2021	5	11.7	3.958333333
1465	1227	2006	Singapore	6	6	17	27	23.75	2021	2.8	4.5	1.979166667
1466	1228	2004	Mexico	5	4	16	31	23.75	2021	3.2	7.8	2.638888889
1467	1229	2005	France	2	1	23	3	23.75	2021	11.5	3	7.916666667
1468	1230	2006	Paraguay	7	7	12	47	23.75	2021	1.7	6.7	1.696428571
1469	1231	2003	Australia	2	2	10	54	23.5	2021	5	27	5.875
1470	1232	2005	USA	2	2	20	14	23.5	2021	10	7	5.875
1471	1233	2003	Chile	9	6	20	14	23.5	2021	2.2	2.3	1.566666667
1472	1234	2003	Great Britain	5	3	22	6	23.5	2021	4.4	2	2.9375
1473	1235	2005	Canada	8	7	18	22	23.5	2021	2.3	3.1	1.566666667
1474	1235	2006	Venezuela	5	5	18	22	23.5	2021	3.6	4.4	2.35
1475	1237	2003	Croatia	8	6	10	53	23.25	2021	1.3	8.8	1.660714286
1476	1238	2006	Bulgaria	12	7	16	29	23.25	2021	1.3	4.1	1.223684211
1477	1239	2004	Peru	7	5	14	37	23.25	2021	2	7.4	1.9375
1478	1240	2005	Hungary	8	7	5	73	23.25	2021	0.6	10.4	1.55
1479	1241	2004	Venezuela	4	4	17	25	23.25	2021	4.3	6.3	2.90625
1480	1242	2005	Mexico	6	6	23	0	23	2021	3.8	0	1.916666667
1481	1243	2004	Romania	9	8	19	16	23	2021	2.1	2	1.352941176
1482	1244	2005	Ecuador	10	10	12	44	23	2021	1.2	4.4	1.15
1483	1245	2004	Poland	15	6	16	28	23	2021	1.1	4.7	1.095238095
1484	1246	2006	Greece	6	3	23	0	23	2021	3.8	0	2.555555556
1485	1247	2006	France	12	10	19	16	23	2021	1.6	1.6	1.045454545
1486	1248	2004	Venezuela	7	7	19	16	23	2021	2.7	2.3	1.642857143
1487	1249	2005	Brazil	11	10	7	64	23	2021	0.6	6.4	1.095238095
1488	1250		Czechia	6	5	18	19	22.75	2021	3	3.8	2.068181818
1489	1251	2006	USA	12	8	12	43	22.75	2021	1	5.4	1.1375
1490	1252	2004	Slovenia	11	11	15	31	22.75	2021	1.4	2.8	1.034090909
1491	1253	2003	Hong Kong, China	4	4	17	23	22.75	2021	4.3	5.8	2.84375
1492	1254	2005	Hong Kong, China	3	3	20	10	22.5	2021	6.7	3.3	3.75
1493	1255	2006	Kazakhstan	11	7	12	42	22.5	2021	1.1	6	1.25
1494	1256	2005	Russia	6	6	7	62	22.5	2021	1.2	10.3	1.875
1495	1257	2004	Russia	8	7	2	82	22.5	2021	0.3	11.7	1.5
1496	1258	2003	USA	4	2	0	90	22.5	2021	0	45	3.75
1497	1259	2003	New Zealand	3	3	19	13	22.25	2021	6.3	4.3	3.708333333
1498	1260	2005	Ukraine	9	5	19	13	22.25	2021	2.1	2.6	1.589285714
1499	1261	2004	France	11	8	7	61	22.25	2021	0.6	7.6	1.171052632
1500	1262	2004	Croatia	7	4	22	0	22	2021	3.1	0	2
1501	1262	2008	Australia	6	5	22	0	22	2021	3.7	0	2
1502	1262	2005	Australia	3	3	22	0	22	2021	7.3	0	3.666666667
1503	1265	2004	Croatia	9	7	10	48	22	2021	1.1	6.9	1.375
1504	1266	2004	USA	7	4	15	28	22	2021	2.1	7	2
1505	1266	2003	Peru	3	3	15	28	22	2021	5	9.3	3.666666667
1506	1268	2006	Venezuela	5	5	16	24	22	2021	3.2	4.8	2.2
1507	1269	2004	Australia	4	4	7	60	22	2021	1.8	15	2.75
1508	1270	2003	Australia	2	2	20	7	21.75	2021	10	3.5	5.4375
1509	1271	2007	Germany	4	4	20	7	21.75	2021	5	1.8	2.71875
1510	1272	2004	South Africa	18	17	18	15	21.75	2021	1	0.9	0.6214285714
1511	1273	2003	Netherlands	7	6	12	39	21.75	2021	1.7	6.5	1.673076923
1512	1273	2005	Netherlands	12	9	12	39	21.75	2021	1	4.3	1.035714286
1513	1273	2005	Australia	6	6	12	39	21.75	2021	2	6.5	1.8125
1514	1276	2004	Russia	26	17	18	15	21.75	2021	0.7	0.9	0.5058139535
1515	1277	2006	Great Britain	7	7	19	10	21.5	2021	2.7	1.4	1.535714286
1516	1278	2003	Slovakia	4	3	19	10	21.5	2021	4.8	3.3	3.071428571
1517	1279	2004	Iran	5	5	15	26	21.5	2021	3	5.2	2.15
1518	1280	2005	Australia	6	5	10	45	21.25	2021	1.7	9	1.931818182
1519	1281	2003	Sweden	2	1	10	45	21.25	2021	5	45	7.083333333
1520	1281	2003	Croatia	4	4	10	45	21.25	2021	2.5	11.3	2.65625
1521	1283	2006	France	7	6	10	45	21.25	2021	1.4	7.5	1.634615385
1522	1284	2006	Czechia	5	4	18	13	21.25	2021	3.6	3.3	2.361111111
1523	1285	2006	Canada	10	8	17	16	21	2021	1.7	2	1.166666667
1524	1286	2005	Russia	13	7	17	16	21	2021	1.3	2.3	1.05
1525	1287	2003	Portugal	10	9	14	28	21	2021	1.4	3.1	1.105263158
1526	1288	2005	Finland	5	4	16	20	21	2021	3.2	5	2.333333333
1527	1289	2004	Sweden	8	7	7	56	21	2021	0.9	8	1.4
1528	1290	2004	USA	3	2	9	48	21	2021	3	24	4.2
1529	1291	2003	Chile	8	6	4	68	21	2021	0.5	11.3	1.5
1530	1292	2005	Austria	5	1	20	3	20.75	2021	4	3	3.458333333
1531	1293	2007	Finland	6	6	11	39	20.75	2021	1.8	6.5	1.729166667
1532	1294	2004	Germany	15	9	7	55	20.75	2021	0.5	6.1	0.8645833333
1533	1295	2003	Portugal	4	2	18	10	20.5	2021	4.5	5	3.416666667
1534	1296	2005	Germany	5	4	15	22	20.5	2021	3	5.5	2.277777778
1535	1297	2006	Thailand	6	5	17	14	20.5	2021	2.8	2.8	1.863636364
1536	1298	2005	Czechia	9	7	19	6	20.5	2021	2.1	0.9	1.28125
1537	1299	2004	Iran	4	4	14	26	20.5	2021	3.5	6.5	2.5625
1538	1300	2005	India	7	7	12	34	20.5	2021	1.7	4.9	1.464285714
1539	1301	2004	Poland	9	5	7	54	20.5	2021	0.8	10.8	1.464285714
1540	1302	2005	Argentina	3	2	18	10	20.5	2021	6	5	4.1
1541	1303	2004	Ukraine	4	4	17	13	20.25	2021	4.3	3.3	2.53125
1542	1304	2005	France	6	4	17	13	20.25	2021	2.8	3.3	2.025
1543	1305	2003	Netherlands	4	4	15	21	20.25	2021	3.8	5.3	2.53125
1544	1305	2003	Japan	2	2	15	21	20.25	2021	7.5	10.5	5.0625
1545	1307	2004	USA	5	4	10	41	20.25	2021	2	10.3	2.25
1546	1308	2003	Nigeria	3	3	18	9	20.25	2021	6	3	3.375
1547	1309	2003	Japan	3	3	20	0	20	2021	6.7	0	3.333333333
1548	1309	2004	Russia	2	2	20	0	20	2021	10	0	5
1549	1311	2007	India	6	4	20	0	20	2021	3.3	0	2
1550	1312	2007	Japan	4	2	20	0	20	2021	5	0	3.333333333
1551	1313	2007	Singapore	5	3	20	0	20	2021	4	0	2.5
1552	1314	2004	Argentina	3	3	15	20	20	2021	5	6.7	3.333333333
1553	1315	2004	Bolivia	3	3	12	32	20	2021	4	10.7	3.333333333
1554	1316	2005	Egypt	8	6	10	40	20	2021	1.3	6.7	1.428571429
1555	1317	2005	Brazil	10	8	17	12	20	2021	1.7	1.5	1.111111111
1556	1318	2004	France	16	15	11	36	20	2021	0.7	2.4	0.6451612903
1557	1319	2006	Japan	4	4	16	16	20	2021	4	4	2.5
1558	1320	2003	USA	5	4	2	72	20	2021	0.4	18	2.222222222
1559	1321	2004	Zimbabwe	8	6	11	35	19.75	2021	1.4	5.8	1.410714286
1560	1322	2003	Bosnia and Herzegovina	9	7	19	3	19.75	2021	2.1	0.4	1.234375
1561	1323	2005	France	10	6	14	23	19.75	2021	1.4	3.8	1.234375
1562	1324	2003	Bolivia	3	3	14	23	19.75	2021	4.7	7.7	3.291666667
1563	1325	2004	Italy	4	3	19	3	19.75	2021	4.8	1	2.821428571
1564	1326	2005	Finland	10	6	16	15	19.75	2021	1.6	2.5	1.234375
1565	1327	2006	Colombia	5	5	15	19	19.75	2021	3	3.8	1.975
1566	1328	2004	Australia	4	4	14	22	19.5	2021	3.5	5.5	2.4375
1567	1329	2006	Israel	14	7	10	38	19.5	2021	0.7	5.4	0.9285714286
1568	1330	2003	Finland	10	7	17	10	19.5	2021	1.7	1.4	1.147058824
1569	1331	2003	Pakistan	2	2	18	6	19.5	2021	9	3	4.875
1570	1332	2006	Venezuela	6	6	14	22	19.5	2021	2.3	3.7	1.625
1571	1333	2004	Kazakhstan	14	12	8	46	19.5	2021	0.6	3.8	0.75
1572	1334	2005	Venezuela	6	6	7	50	19.5	2021	1.2	8.3	1.625
1573	1335	2005	Romania	10	7	5	58	19.5	2021	0.5	8.3	1.147058824
1574	1336	2003	Poland	4	2	2	70	19.5	2021	0.5	35	3.25
1575	1337	2005	Italy	7	6	17	9	19.25	2021	2.4	1.5	1.480769231
1576	1338	2005	Uzbekistan	13	13	14	21	19.25	2021	1.1	1.6	0.7403846154
1577	1339	2004	Russia	6	3	16	13	19.25	2021	2.7	4.3	2.138888889
1578	1340	2004	Japan	9	8	5	57	19.25	2021	0.6	7.1	1.132352941
1579	1341	2006	Czechia	8	8	13	25	19.25	2021	1.6	3.1	1.203125
1580	1342	2004	India	12	10	6	53	19.25	2021	0.5	5.3	0.875
1581	1343	2003	Germany	3	0	19	0	19	2021	6.3		6.333333333
1582	1344	2005	Australia	3	3	12	28	19	2021	4	9.3	3.166666667
1583	1345	2005	USA	13	8	16	12	19	2021	1.2	1.5	0.9047619048
1584	1346	2003	Russia	8	4	11	32	19	2021	1.4	8	1.583333333
1585	1347	2006	Venezuela	7	7	16	12	19	2021	2.3	1.7	1.357142857
1586	1348	2005	USA	14	14	15	16	19	2021	1.1	1.1	0.6785714286
1587	1349	2004	Vietnam	2	1	18	3	18.75	2021	9	3	6.25
1588	1350	2004	Thailand	2	1	12	27	18.75	2021	6	27	6.25
1589	1351	2003	Hong Kong, China	1	1	18	3	18.75	2021	18	3	9.375
1590	1352	2005	Venezuela	7	7	15	15	18.75	2021	2.1	2.1	1.339285714
1591	1353	2004	Great Britain	7	5	13	23	18.75	2021	1.9	4.6	1.5625
1592	1354	2005	Israel	10	7	7	47	18.75	2021	0.7	6.7	1.102941176
1593	1355	2006	Nepal	8	8	4	59	18.75	2021	0.5	7.4	1.171875
1594	1356	2003	Chile	2	2	15	14	18.5	2021	7.5	7	4.625
1595	1356	2003	Israel	6	5	15	14	18.5	2021	2.5	2.8	1.681818182
1596	1356	2003	Argentina	2	2	15	14	18.5	2021	7.5	7	4.625
1597	1359	2006	Thailand	7	6	12	26	18.5	2021	1.7	4.3	1.423076923
1598	1360	2004	Brazil	7	6	9	38	18.5	2021	1.3	6.3	1.423076923
1599	1361	2004	Turkiye	8	6	14	18	18.5	2021	1.8	3	1.321428571
1600	1362	2007	USA	8	6	15	13	18.25	2021	1.9	2.2	1.303571429
1601	1363	2003	Bolivia	3	2	14	17	18.25	2021	4.7	8.5	3.65
1602	1364	2004	Ukraine	12	8	12	25	18.25	2021	1	3.1	0.9125
1603	1365	2006	Botswana	7	5	7	45	18.25	2021	1	9	1.520833333
1604	1366	2005	Mexico	3	3	18	0	18	2021	6	0	3
1605	1367	2004	USA	5	5	14	16	18	2021	2.8	3.2	1.8
1606	1368	2003	Spain	1	1	18	0	18	2021	18	0	9
1607	1369	2003	New Zealand	3	3	12	24	18	2021	4	8	3
1608	1370	2004	Tunisia	6	6	12	24	18	2021	2	4	1.5
1609	1371	2003	North Macedonia	15	14	9	36	18	2021	0.6	2.6	0.6206896552
1610	1371	2007	Nigeria	11	11	9	36	18	2021	0.8	3.3	0.8181818182
1611	1373	2004	France	3	2	18	0	18	2021	6	0	3.6
1612	1373	2003	Denmark	1	0	18	0	18	2021	18		18
1613	1373	2003	Italy	1	1	18	0	18	2021	18	0	9
1614	1376	2004	USA	5	5	15	12	18	2021	3	2.4	1.8
1615	1377	2005	Egypt	8	6	14	16	18	2021	1.8	2.7	1.285714286
1616	1378	2005	Venezuela	7	7	11	28	18	2021	1.6	4	1.285714286
1617	1379	2006	Latvia	14	11	6	48	18	2021	0.4	4.4	0.72
1618	1380	2007	Hungary	1	2	0	72	18	2021	0	36	6
1619	1380	2004	Australia	2	2	0	72	18	2021	0	36	4.5
1620	1382	2005	Israel	13	6	17	3	17.75	2021	1.3	0.5	0.9342105263
1621	1383	2004	Sweden	5	5	16	7	17.75	2021	3.2	1.4	1.775
1622	1384	2003	Romania	11	9	10	31	17.75	2021	0.9	3.4	0.8875
1623	1385	2007	Serbia	4	4	17	3	17.75	2021	4.3	0.8	2.21875
1624	1386	2003	Egypt	7	5	17	3	17.75	2021	2.4	0.6	1.479166667
1625	1386	2005	Canada	3	2	17	3	17.75	2021	5.7	1.5	3.55
1626	1388	2007	Hong Kong, China	4	3	16	7	17.75	2021	4	2.3	2.535714286
1627	1389	2005	Thailand	7	7	10	31	17.75	2021	1.4	4.4	1.267857143
1628	1390	2004	Spain	11	8	17	3	17.75	2021	1.5	0.4	0.9342105263
1629	1391	2005	Ecuador	8	4	9	35	17.75	2021	1.1	8.8	1.479166667
1630	1392	2005	Finland	9	9	7	43	17.75	2021	0.8	4.8	0.9861111111
1631	1393	2003	USA	7	4	5	51	17.75	2021	0.7	12.8	1.613636364
1632	1394	2006	South Africa	3	3	12	22	17.5	2021	4	7.3	2.916666667
1633	1395	2007	Romania	5	5	12	22	17.5	2021	2.4	4.4	1.75
1634	1396	2004	Ecuador	9	7	15	10	17.5	2021	1.7	1.4	1.09375
1635	1397	2006	Singapore	4	4	10	30	17.5	2021	2.5	7.5	2.1875
1636	1397	2005	USA	9	6	10	30	17.5	2021	1.1	5	1.166666667
1637	1399	2005	Korea, Rep.	6	5	14	14	17.5	2021	2.3	2.8	1.590909091
1638	1399	2003	Montenegro	4	2	14	14	17.5	2021	3.5	7	2.916666667
1639	1401	2003	Mexico	14	13	5	50	17.5	2021	0.4	3.8	0.6481481481
1640	1402	2004	Canada	3	3	16	6	17.5	2021	5.3	2	2.916666667
1641	1402	2004	Brazil	11	9	16	6	17.5	2021	1.5	0.7	0.875
1642	1402	2005	Switzerland	5	4	16	6	17.5	2021	3.2	1.5	1.944444444
1643	1405	2003	Lithuania	10	6	11	26	17.5	2021	1.1	4.3	1.09375
1644	1406	2005	New Zealand	6	6	7	42	17.5	2021	1.2	7	1.458333333
1645	1407	2004	Botswana	8	7	0	70	17.5	2021	0	10	1.166666667
1646	1408	2005	Latvia	13	7	14	13	17.25	2021	1.1	1.9	0.8625
1647	1409	2005	Japan	9	9	12	21	17.25	2021	1.3	2.3	0.9583333333
1648	1410	2003	Israel	3	3	10	29	17.25	2021	3.3	9.7	2.875
1649	1410	2004	eSwatini	7	4	10	29	17.25	2021	1.4	7.3	1.568181818
1650	1412	2004	Japan	4	4	7	41	17.25	2021	1.8	10.3	2.15625
1651	1413	2003	Hungary	16	12	14	13	17.25	2021	0.9	1.1	0.6160714286
1652	1414	2006	USA	4	2	11	25	17.25	2021	2.8	12.5	2.875
1653	1415	2005	Mexico	10	6	10	28	17	2021	1	4.7	1.0625
1654	1416	2005	Germany	6	3	17	0	17	2021	2.8	0	1.888888889
1655	1417	2005	Egypt	13	11	12	20	17	2021	0.9	1.8	0.7083333333
1656	1418	2004	Chile	2	2	10	28	17	2021	5	14	4.25
1657	1419	2003	Argentina	6	5	12	20	17	2021	2	4	1.545454545
1658	1420	2003	Brazil	8	4	7	40	17	2021	0.9	10	1.416666667
1659	1421	2004	Singapore	11	9	7	40	17	2021	0.6	4.4	0.85
1660	1421	2006	Kazakhstan	14	7	7	40	17	2021	0.5	5.7	0.8095238095
1661	1423	2003	South Africa	4	2	10	27	16.75	2021	2.5	13.5	2.791666667
1662	1424	2004	Finland	9	8	4	51	16.75	2021	0.4	6.4	0.9852941176
1663	1425	2003	Italy	1	1	0	67	16.75	2021	0	67	8.375
1664	1426	2003	Australia	4	4	15	6	16.5	2021	3.8	1.5	2.0625
1665	1427	2004	India	6	3	12	18	16.5	2021	2	6	1.833333333
1666	1428	2003	USA	8	3	15	6	16.5	2021	1.9	2	1.5
1667	1429	2004	USA	3	2	14	10	16.5	2021	4.7	5	3.3
1668	1430	2005	Russia	19	13	11	22	16.5	2021	0.6	1.7	0.515625
1669	1431	2003	Argentina	4	4	10	26	16.5	2021	2.5	6.5	2.0625
1670	1432	2006	Denmark	9	7	12	18	16.5	2021	1.3	2.6	1.03125
1671	1433	2006	Venezuela	6	5	11	22	16.5	2021	1.8	4.4	1.5
1672	1434	2003	Colombia	12	7	10	26	16.5	2021	0.8	3.7	0.8684210526
1673	1435	2003	Jordan	17	13	5	46	16.5	2021	0.3	3.5	0.55
1674	1436	2005	Hungary	5	5	0	66	16.5	2021	0	13.2	1.65
1675	1436	2005	Russia	8	5	0	66	16.5	2021	0	13.2	1.269230769
1676	1438	2004	Spain	5	4	14	9	16.25	2021	2.8	2.3	1.805555556
1677	1439	2006	Slovakia	6	3	12	17	16.25	2021	2	5.7	1.805555556
1678	1439	2004	USA	8	5	12	17	16.25	2021	1.5	3.4	1.25
1679	1441	2004	Egypt	8	11	12	17	16.25	2021	1.5	1.5	0.8552631579
1680	1442	2004	Canada	6	6	7	37	16.25	2021	1.2	6.2	1.354166667
1681	1443	2003	Argentina	1	1	5	45	16.25	2021	5	45	8.125
1682	1443	2003	Tunisia	8	6	5	45	16.25	2021	0.6	7.5	1.160714286
1683	1445	2004	Romania	9	7	5	45	16.25	2021	0.6	6.4	1.015625
1684	1446	2004	Netherlands	9	8	4	49	16.25	2021	0.4	6.1	0.9558823529
1685	1447	2005	Russia	6	5	16	0	16	2021	2.7	0	1.454545455
1686	1447	2003	Serbia	11	5	16	0	16	2021	1.5	0	1
1687	1449	2003	Canada	9	5	12	16	16	2021	1.3	3.2	1.142857143
1688	1449	2006	Japan	5	5	12	16	16	2021	2.4	3.2	1.6
1689	1451	2005	New Zealand	5	5	7	36	16	2021	1.4	7.2	1.6
1690	1452	2004	Spain	9	3	12	16	16	2021	1.3	5.3	1.333333333
1691	1452	2007	Colombia	3	3	12	16	16	2021	4	5.3	2.666666667
1692	1454	2005	Venezuela	5	5	9	28	16	2021	1.8	5.6	1.6
1693	1455	2004	Romania	10	8	8	32	16	2021	0.8	4	0.8888888889
1694	1456	2006	Finland	10	9	7	36	16	2021	0.7	4	0.8421052632
1695	1457	2004	Poland	7	4	6	40	16	2021	0.9	10	1.454545455
1696	1457	2005	Egypt	15	14	6	40	16	2021	0.4	2.9	0.5517241379
1697	1459	2004	Sweden	5	4	15	3	15.75	2021	3	0.8	1.75
1698	1460	2004	India	6	6	12	15	15.75	2021	2	2.5	1.3125
1699	1461	2003	Malta	23	20	9	27	15.75	2021	0.4	1.4	0.3662790698
1700	1462	2003	New Zealand	3	3	7	35	15.75	2021	2.3	11.7	2.625
1701	1463	2003	Costa Rica	6	6	5	43	15.75	2021	0.8	7.2	1.3125
1702	1464	2006	Czechia	3	3	15	3	15.75	2021	5	1	2.625
1703	1465	2003	Cameroon	3	2	11	19	15.75	2021	3.7	9.5	3.15
1704	1466	2003	Cyprus	8	6	14	6	15.5	2021	1.8	1	1.107142857
1705	1467	2005	Cote D'Ivoire	5	3	12	14	15.5	2021	2.4	4.7	1.9375
1706	1467	2005	Korea, Rep.	4	4	12	14	15.5	2021	3	3.5	1.9375
1707	1469	2004	Germany	6	4	10	22	15.5	2021	1.7	5.5	1.55
1708	1469	2003	France	2	2	10	22	15.5	2021	5	11	3.875
1709	1471	2004	Israel	15	9	9	26	15.5	2021	0.6	2.9	0.6458333333
1710	1472	2005	USA	7	6	14	6	15.5	2021	2	1	1.192307692
1711	1473	2006	Ecuador	5	4	13	10	15.5	2021	2.6	2.5	1.722222222
1712	1474	2005	Romania	10	6	9	26	15.5	2021	0.9	4.3	0.96875
1713	1475	2004	Sweden	11	7	7	34	15.5	2021	0.6	4.9	0.8611111111
1714	1476	2006	Germany	13	11	9	25	15.25	2021	0.7	2.3	0.6354166667
1715	1477	2003	Belarus	3	3	10	21	15.25	2021	3.3	7	2.541666667
1716	1478	2003	Argentina	2	2	5	41	15.25	2021	2.5	20.5	3.8125
1717	1479	2004	Venezuela	4	4	9	25	15.25	2021	2.3	6.3	1.90625
1718	1479	2004	Spain	11	7	9	25	15.25	2021	0.8	3.6	0.8472222222
1719	1481	2005	Russia	11	9	2	53	15.25	2021	0.2	5.9	0.7625
1720	1482	2004	Germany	3	1	15	0	15	2021	5	0	3.75
1721	1483	2005	Germany	3	0	15	0	15	2021	5		5
1722	1484	2006	Serbia	5	4	15	0	15	2021	3	0	1.666666667
1723	1485	2003	Argentina	2	2	15	0	15	2021	7.5	0	3.75
1724	1486	2005	Israel	11	5	15	0	15	2021	1.4	0	0.9375
1725	1487	2004	Peru	6	6	10	20	15	2021	1.7	3.3	1.25
1726	1488	2004	Israel	9	4	9	24	15	2021	1	6	1.153846154
1727	1488	2004	India	12	11	9	24	15	2021	0.8	2.2	0.652173913
1728	1488	2007	Colombia	10	9	9	24	15	2021	0.9	2.7	0.7894736842
1729	1491	2003	India	3	3	7	32	15	2021	2.3	10.7	2.5
1730	1492	2003	Australia	2	3	0	60	15	2021	0	20	3
1731	1493	2003	Romania	5	5	10	19	14.75	2021	2	3.8	1.475
1732	1494	2005	Portugal	10	8	14	3	14.75	2021	1.4	0.4	0.8194444444
1733	1495	2005	Uzbekistan	8	6	14	3	14.75	2021	1.8	0.5	1.053571429
1734	1496	2004	Japan	6	6	9	23	14.75	2021	1.5	3.8	1.229166667
1735	1496	2004	Czechia	4	3	9	23	14.75	2021	2.3	7.7	2.107142857
1736	1498	2004	Great Britain	9	6	11	15	14.75	2021	1.2	2.5	0.9833333333
1737	1499	2003	Serbia	18	10	10	19	14.75	2021	0.6	1.9	0.5267857143
1738	1500	2005	Great Britain	14	9	9	23	14.75	2021	0.6	2.6	0.6413043478
1739	1500	2005	Denmark	6	6	9	23	14.75	2021	1.5	3.8	1.229166667
1740	1502	2004	Mexico	9	7	7	31	14.75	2021	0.8	4.4	0.921875
1741	1503	2006	Egypt	12	6	2	51	14.75	2021	0.2	8.5	0.8194444444
1742	1504	2004	Chile	3	3	12	10	14.5	2021	4	3.3	2.416666667
1743	1505	2004	France	6	5	9	22	14.5	2021	1.5	4.4	1.318181818
1744	1506	2004	Turkiye	13	10	13	6	14.5	2021	1	0.6	0.6304347826
1745	1507	2005	Italy	6	6	9	22	14.5	2021	1.5	3.7	1.208333333
1746	1508	2005	Australia	5	5	7	30	14.5	2021	1.4	6	1.45
1747	1509	2006	Switzerland	7	6	12	9	14.25	2021	1.7	1.5	1.096153846
1748	1510	2005	Canada	13	12	7	29	14.25	2021	0.5	2.4	0.57
1749	1511	2004	Spain	6	6	12	9	14.25	2021	2	1.5	1.1875
1750	1512	2005	India	4	4	11	13	14.25	2021	2.8	3.3	1.78125
1751	1512	2003	Korea, Rep.	2	2	11	13	14.25	2021	5.5	6.5	3.5625
1752	1514	2006	Australia	6	6	9	21	14.25	2021	1.5	3.5	1.1875
1753	1515	2004	Spain	7	6	14	0	14	2021	2	0	1.076923077
1754	1516	2004	Netherlands	9	8	10	16	14	2021	1.1	2	0.8235294118
1755	1517	2004	Sweden	10	10	10	16	14	2021	1	1.6	0.7
1756	1518	2006	Russia	7	6	10	16	14	2021	1.4	2.7	1.076923077
1757	1519	2004	Finland	11	10	9	20	14	2021	0.8	2	0.6666666667
1758	1520	2005	Thailand	6	6	7	28	14	2021	1.2	4.7	1.166666667
1759	1521	2003	Israel	6	5	5	36	14	2021	0.8	7.2	1.272727273
1760	1522	2004	Serbia	6	2	14	0	14	2021	2.3	0	1.75
1761	1522	2005	Norway	2	0	14	0	14	2021	7		7
1762	1524	2003	Morocco	2	2	11	12	14	2021	5.5	6	3.5
1763	1525	2006	Australia	3	2	12	7	13.75	2021	4	3.5	2.75
1764	1525	2004	Canada	5	5	12	7	13.75	2021	2.4	1.4	1.375
1765	1527	2004	Canada	2	2	10	15	13.75	2021	5	7.5	3.4375
1766	1527	2004	Australia	4	4	10	15	13.75	2021	2.5	3.8	1.71875
1767	1527	2003	Tunisia	6	4	10	15	13.75	2021	1.7	3.8	1.375
1768	1530	2004	Mexico	8	6	12	7	13.75	2021	1.5	1.2	0.9821428571
1769	1531	2003	Mexico	5	1	10	15	13.75	2021	2	15	2.291666667
1770	1532	2003	Argentina	6	5	12	7	13.75	2021	2	1.4	1.25
1771	1532	2004	Hungary	9	6	12	7	13.75	2021	1.3	1.2	0.9166666667
1772	1532	2004	Bulgaria	9	5	12	7	13.75	2021	1.3	1.4	0.9821428571
1773	1532	2008	Thailand	7	4	12	7	13.75	2021	1.7	1.8	1.25
1774	1536	2003	Latvia	4	2	10	15	13.75	2021	2.5	7.5	2.291666667
1775	1537	2004	Colombia	11	10	9	19	13.75	2021	0.8	1.9	0.6547619048
1776	1538	2005	Japan	6	5	7	27	13.75	2021	1.2	5.4	1.25
1777	1538	2006	Egypt	11	9	7	27	13.75	2021	0.6	3	0.6875
1778	1540	2005	USA	7	6	10	15	13.75	2021	1.4	2.5	1.057692308
1779	1541	2003	Hong Kong, China	2	2	9	19	13.75	2021	4.5	9.5	3.4375
1780	1541	2005	Belgium	8	6	9	19	13.75	2021	1.1	3.2	0.9821428571
1781	1543	2004	Bolivia	6	5	7	27	13.75	2021	1.2	5.4	1.25
1782	1544	2003	Russia	15	11	6	31	13.75	2021	0.4	2.8	0.5288461538
1783	1545	2003	Croatia	9	6	0	55	13.75	2021	0	9.2	0.9166666667
1784	1546	2007	Canada	4	2	12	6	13.5	2021	3	3	2.25
1785	1546	2004	Poland	7	2	12	6	13.5	2021	1.7	3	1.5
1786	1546	2003	Israel	11	9	12	6	13.5	2021	1.1	0.7	0.675
1787	1549	2007	Thailand	6	3	12	6	13.5	2021	2	2	1.5
1788	1550	2004	Japan	3	3	10	14	13.5	2021	3.3	4.7	2.25
1789	1550	2007	China, P.R.	1	1	10	14	13.5	2021	10	14	6.75
1790	1550	2004	Hungary	7	4	10	14	13.5	2021	1.4	3.5	1.227272727
1791	1550	2004	Argentina	2	2	10	14	13.5	2021	5	7	3.375
1792	1550	2003	Thailand	1	2	10	14	13.5	2021	10	7	4.5
1793	1555	2006	Japan	7	6	12	6	13.5	2021	1.7	1	1.038461538
1794	1556	2005	Peru	10	9	12	6	13.5	2021	1.2	0.7	0.7105263158
1795	1557	2006	Egypt	8	10	5	34	13.5	2021	0.6	3.4	0.75
1796	1558	2004	Great Britain	4	4	2	46	13.5	2021	0.5	11.5	1.6875
1797	1559	2004	Slovenia	12	12	0	54	13.5	2021	0	4.5	0.5625
1798	1560	2003	Japan	3	3	10	13	13.25	2021	3.3	4.3	2.208333333
1799	1561	2004	Bolivia	13	12	11	9	13.25	2021	0.8	0.8	0.53
1800	1562	2003	Brazil	8	4	5	33	13.25	2021	0.6	8.3	1.104166667
1801	1562	2003	Portugal	5	5	5	33	13.25	2021	1	6.6	1.325
1802	1564	2004	Italy	6	2	11	9	13.25	2021	1.8	4.5	1.65625
1803	1565	2006	Ukraine	6	5	9	17	13.25	2021	1.5	3.4	1.204545455
1804	1566	2003	Zimbabwe	9	9	7	25	13.25	2021	0.8	2.8	0.7361111111
1805	1566	2007	Sweden	2	1	7	25	13.25	2021	3.5	25	4.416666667
1806	1568	2004	Slovakia	6	5	9	16	13	2021	1.5	3.2	1.181818182
1807	1569	2006	Switzerland	7	5	5	32	13	2021	0.7	6.4	1.083333333
1808	1570	2004	Estonia	4	3	12	3	12.75	2021	3	1	1.821428571
1809	1571	2006	Zimbabwe	5	5	12	3	12.75	2021	2.4	0.6	1.275
1810	1572	2004	Tunisia	9	4	12	3	12.75	2021	1.3	0.8	0.9807692308
1811	1572	2003	Russia	2	2	12	3	12.75	2021	6	1.5	3.1875
1812	1574	2004	Great Britain	5	3	12	3	12.75	2021	2.4	1	1.59375
1813	1575	2004	Cyprus	8	7	5	31	12.75	2021	0.6	4.4	0.85
1814	1576	2006	Hong Kong, China	4	4	7	23	12.75	2021	1.8	5.8	1.59375
1815	1577	2007	France	6	5	5	31	12.5	2021	0.8	6.2	1.136363636
1816	1578	2006	Singapore	8	8	10	10	12.5	2021	1.3	1.3	0.78125
1817	1578	2004	Israel	10	6	10	10	12.5	2021	1	1.7	0.78125
1818	1578	2004	Bolivia	3	2	10	10	12.5	2021	3.3	5	2.5
1819	1578	2005	Switzerland	8	4	10	10	12.5	2021	1.3	2.5	1.041666667
1820	1578	2003	Panama	3	3	10	10	12.5	2021	3.3	3.3	2.083333333
1821	1578	2005	Germany	4	2	10	10	12.5	2021	2.5	5	2.083333333
1822	1578	2005	Denmark	8	7	10	10	12.5	2021	1.3	1.4	0.8333333333
1823	1578	2005	Israel	9	4	10	10	12.5	2021	1.1	2.5	0.9615384615
1824	1586	2003	Australia	6	6	11	6	12.5	2021	1.8	1	1.041666667
1825	1587	2003	Great Britain	8	3	7	22	12.5	2021	0.9	7.3	1.136363636
1826	1587	2004	Poland	9	6	7	22	12.5	2021	0.8	3.7	0.8333333333
1827	1589	2005	Croatia	12	8	11	6	12.5	2021	0.9	0.8	0.625
1828	1589	2005	Kazakhstan	14	12	11	6	12.5	2021	0.8	0.5	0.4807692308
1829	1591	2005	Russia	15	14	8	18	12.5	2021	0.5	1.3	0.4310344828
1830	1592	2005	Slovakia	11	10	7	22	12.5	2021	0.6	2.2	0.5952380952
1831	1593	2005	Mexico	9	7	4	34	12.5	2021	0.4	4.9	0.78125
1832	1594	2003	Tunisia	9	7	0	50	12.5	2021	0	7.1	0.78125
1833	1595	2004	France	3	3	10	9	12.25	2021	3.3	3	2.041666667
1834	1596	2003	Russia	4	4	9	13	12.25	2021	2.3	3.3	1.53125
1835	1596	2004	Russia	8	5	9	13	12.25	2021	1.1	2.6	0.9423076923
1836	1596	2007	Romania	9	7	9	13	12.25	2021	1	1.9	0.765625
1837	1596	2006	Korea, Rep.	5	5	9	13	12.25	2021	1.8	2.6	1.225
1838	1600	2005	India	6	4	10	9	12.25	2021	1.7	2.3	1.225
1839	1600	2005	India	6	4	10	9	12.25	2021	1.7	2.3	1.225
1840	1602	2006	Russia	7	6	9	13	12.25	2021	1.3	2.2	0.9423076923
1841	1603	2003	Sweden	4	3	5	29	12.25	2021	1.3	9.7	1.75
1842	1604	2006	Brazil	11	9	4	33	12.25	2021	0.4	3.7	0.6125
1843	1604	2007	Switzerland	4	4	4	33	12.25	2021	1	8.3	1.53125
1844	1606	2004	Australia	3	3	12	0	12	2021	4	0	2
1845	1607	2004	Latvia	8	0	12	0	12	2021	1.5		1.5
1846	1607	2003	Tunisia	5	4	12	0	12	2021	2.4	0	1.333333333
1847	1609	2005	Netherlands	7	5	12	0	12	2021	1.7	0	1
1848	1610	2004	Japan	2	2	7	20	12	2021	3.5	10	3
1849	1610	2003	Switzerland	3	2	7	20	12	2021	2.3	10	2.4
1850	1610	2006	Chile	7	5	7	20	12	2021	1	4	1
1851	1613		Japan	2	2	5	28	12	2021	2.5	14	3
1852	1614	2006	Egypt	14	10	9	12	12	2021	0.6	1.2	0.5
1853	1614	2004	India	12	5	9	12	12	2021	0.8	2.4	0.7058823529
1854	1614	2003	Venezuela	5	4	9	12	12	2021	1.8	3	1.333333333
1855	1617	2003	Russia	3	2	5	28	12	2021	1.7	14	2.4
1856	1618	2004	Belgium	5	4	4	32	12	2021	0.8	8	1.333333333
1857	1619	2003	Mexico	8	5	2	40	12	2021	0.3	8	0.9230769231
1858	1620	2004	Australia	1	1	10	7	11.75	2021	10	7	5.875
1859	1621	2006	Germany	9	4	10	7	11.75	2021	1.1	1.8	0.9038461538
1860	1621	2003	USA	1	1	10	7	11.75	2021	10	7	5.875
1861	1621	2004	Estonia	2	2	10	7	11.75	2021	5	3.5	2.9375
1862	1621	2004	Thailand	4	2	10	7	11.75	2021	2.5	3.5	1.958333333
1863	1621	2005	Argentina	5	3	10	7	11.75	2021	2	2.3	1.46875
1864	1621	2003	India	6	4	10	7	11.75	2021	1.7	1.8	1.175
1865	1621	2005	India	5	3	10	7	11.75	2021	2	2.3	1.46875
1866	1621	2004	Spain	5	1	10	7	11.75	2021	2	7	1.958333333
1867	1629	2006	Canada	5	4	10	7	11.75	2021	2	1.8	1.305555556
1868	1630	2004	Bosnia and Herzegovina	11	8	7	19	11.75	2021	0.6	2.4	0.6184210526
1869	1631	2003	Great Britain	1	1	5	27	11.75	2021	5	27	5.875
1870	1631	2003	Hungary	3	1	5	27	11.75	2021	1.7	27	2.9375
1871	1633	2005	Georgia	6	3	11	3	11.75	2021	1.8	1	1.305555556
1872	1633	2006	Italy	4	2	11	3	11.75	2021	2.8	1.5	1.958333333
1873	1633	2003	Ghana	7	4	11	3	11.75	2021	1.6	0.8	1.068181818
1874	1636	2005	Korea, Rep.	6	5	10	7	11.75	2021	1.7	1.4	1.068181818
1875	1637	2006	Israel	15	12	6	23	11.75	2021	0.4	1.9	0.4351851852
1876	1638	2005	Thailand	7	6	10	6	11.5	2021	1.4	1	0.8846153846
1877	1639	2004	USA	3	2	10	6	11.5	2021	3.3	3	2.3
1878	1639	2003	Hungary	8	4	10	6	11.5	2021	1.3	1.5	0.9583333333
1879	1641	2004	Japan	3	3	9	10	11.5	2021	3	3.3	1.916666667
1880	1641	2004	Colombia	8	5	9	10	11.5	2021	1.1	2	0.8846153846
1881	1643	2003	Great Britain	5	3	10	6	11.5	2021	2	2	1.4375
1882	1644	2003	Mexico	14	9	6	22	11.5	2021	0.4	2.4	0.5
1883	1645	2005	Italy	5	5	2	38	11.5	2021	0.4	7.6	1.15
1884	1646	2005	Montenegro	6	5	9	9	11.25	2021	1.5	1.8	1.022727273
1885	1646	2005	Great Britain	15	11	9	9	11.25	2021	0.6	0.8	0.4326923077
1886	1646	2005	Kazakhstan	15	7	9	9	11.25	2021	0.6	1.3	0.5113636364
1887	1649	2005	Hong Kong, China	4	3	7	17	11.25	2021	1.8	5.7	1.607142857
1888	1649	2006	Belgium	8	8	7	17	11.25	2021	0.9	2.1	0.703125
1889	1651	2007	Singapore	4	4	9	9	11.25	2021	2.3	2.3	1.40625
1890	1652	2003	USA	2	1	5	25	11.25	2021	2.5	25	3.75
1891	1653	2004	Egypt	15	15	2	37	11.25	2021	0.1	2.5	0.375
1892	1653	2006	Canada	4	4	2	37	11.25	2021	0.5	9.3	1.40625
1893	1655	2003	Bolivia	2	2	0	45	11.25	2021	0	22.5	2.8125
1894	1655	2004	Germany	1	1	0	45	11.25	2021	0	45	5.625
1895	1655	2006	Hungary	1	1	0	45	11.25	2021	0	45	5.625
1896	1655	2004	South Africa	10	9	0	45	11.25	2021	0	5	0.5921052632
1897	1655	2003	Hungary	1	1	0	45	11.25	2021	0	45	5.625
1898	1655	2004	USA	1	1	0	45	11.25	2021	0	45	5.625
1899	1655	2005	Poland	4	1	0	45	11.25	2021	0	45	2.25
1900	1655	2006	Tunisia	8	3	0	45	11.25	2021	0	15	1.022727273
1901	1663	2006	Russia	8	3	11	0	11	2021	1.4	0	1
1902	1664	2004	Great Britain	13	8	7	16	11	2021	0.5	2	0.5238095238
1903	1664	2005	China, P.R.	8	6	7	16	11	2021	0.9	2.7	0.7857142857
1904	1666	2006	Kazakhstan	12	6	8	12	11	2021	0.7	2	0.6111111111
1905	1667	2006	New Zealand	4	4	7	16	11	2021	1.8	4	1.375
1906	1668	2004	Venezuela	2	2	4	28	11	2021	2	14	2.75
1907	1669	2003	Germany	6	6	0	44	11	2021	0	7.3	0.9166666667
1908	1669	2004	Mexico	16	10	0	44	11	2021	0	4.4	0.4230769231
1909	1671	2006	Australia	3	3	10	3	10.75	2021	3.3	1	1.791666667
1910	1671	2003	Paraguay	7	4	10	3	10.75	2021	1.4	0.8	0.9772727273
1911	1673	2005	Greece	3	3	10	3	10.75	2021	3.3	1	1.791666667
1912	1673	2005	Great Britain	5	3	10	3	10.75	2021	2	1	1.34375
1913	1675	2006	Italy	6	5	10	3	10.75	2021	1.7	0.6	0.9772727273
1914	1675	2005	Sweden	3	1	10	3	10.75	2021	3.3	3	2.6875
1915	1677	2004	Singapore	5	5	9	7	10.75	2021	1.8	1.4	1.075
1916	1678	2004	Sweden	5	4	5	23	10.75	2021	1	5.8	1.194444444
1917	1679	2004	Sweden	5	3	10	3	10.75	2021	2	1	1.34375
1918	1680	2006	Australia	16	13	9	7	10.75	2021	0.6	0.5	0.3706896552
1919	1681	2004	Nigeria	4	4	7	15	10.75	2021	1.8	3.8	1.34375
1920	1681	2006	Italy	5	3	7	15	10.75	2021	1.4	5	1.34375
1921	1681	2005	North Macedonia	8	6	7	15	10.75	2021	0.9	2.5	0.7678571429
1922	1684	2006	Russia	8	6	6	19	10.75	2021	0.8	3.2	0.7678571429
1923	1684	2004	Sweden	4	3	6	19	10.75	2021	1.5	6.3	1.535714286
1924	1686	2005	Egypt	9	6	4	27	10.75	2021	0.4	4.5	0.7166666667
1925	1687	2005	Brazil	7	6	0	43	10.75	2021	0	7.2	0.8269230769
1926	1688	2006	Japan	5	5	9	6	10.5	2021	1.8	1.2	1.05
1927	1688	2005	Japan	6	4	9	6	10.5	2021	1.5	1.5	1.05
1928	1690	2005	Korea, Rep.	4	4	7	14	10.5	2021	1.8	3.5	1.3125
1929	1690	2003	Chile	4	3	7	14	10.5	2021	1.8	4.7	1.5
1930	1690	2005	Serbia	11	7	7	14	10.5	2021	0.6	2	0.5833333333
1931	1690	2005	Uzbekistan	6	7	7	14	10.5	2021	1.2	2	0.8076923077
1932	1694	2005	Czechia	5	2	9	6	10.5	2021	1.8	3	1.5
1933	1694	2003	Czechia	2	2	9	6	10.5	2021	4.5	3	2.625
1934	1694	2003	Sweden	1	1	9	6	10.5	2021	9	6	5.25
1935	1694	2006	Italy	5	3	9	6	10.5	2021	1.8	2	1.3125
1936	1694	2006	Japan	1	1	9	6	10.5	2021	9	6	5.25
1937	1699	2003	Germany	5	2	4	26	10.5	2021	0.8	13	1.5
1938	1700	2003	USA	9	8	2	34	10.5	2021	0.2	4.3	0.6176470588
1939	1700	2003	USA	9	8	2	34	10.5	2021	0.2	4.3	0.6176470588
1940	1700	2005	Morocco	8	8	2	34	10.5	2021	0.3	4.3	0.65625
1941	1700	2005	Egypt	12	9	2	34	10.5	2021	0.2	3.8	0.5
1942	1704	2004	Spain	2	2	7	13	10.25	2021	3.5	6.5	2.5625
1943	1704	2003	Sweden	4	4	7	13	10.25	2021	1.8	3.3	1.28125
1944	1704	2004	Greece	11	9	7	13	10.25	2021	0.6	1.4	0.5125
1945	1704	2004	Denmark	10	10	7	13	10.25	2021	0.7	1.3	0.5125
1946	1704	2004	Turkiye	11	8	7	13	10.25	2021	0.6	1.6	0.5394736842
1947	1704	2004	Argentina	4	3	7	13	10.25	2021	1.8	4.3	1.464285714
1948	1704	2005	Hong Kong, China	4	3	7	13	10.25	2021	1.8	4.3	1.464285714
1949	1711	2003	India	4	4	5	21	10.25	2021	1.3	5.3	1.28125
1950	1712	2005	Azerbaijan	7	6	8	9	10.25	2021	1.1	1.5	0.7884615385
1951	1713	2005	Poland	8	4	7	13	10.25	2021	0.9	3.3	0.8541666667
1952	1714	2003	Romania	13	8	4	25	10.25	2021	0.3	3.1	0.4880952381
1953	1714	2005	Brazil	8	7	4	25	10.25	2021	0.5	3.6	0.6833333333
1954	1716	2003	Canada	4	4	2	33	10.25	2021	0.5	8.3	1.28125
1955	1716	2003	Canada	4	4	2	33	10.25	2021	0.5	8.3	1.28125
1956	1718	2007	Australia	2	2	10	0	10	2021	5	0	2.5
1957	1718	2005	Ukraine	6	4	10	0	10	2021	1.7	0	1
1958	1718	2004	Spain	1	1	10	0	10	2021	10	0	5
1959	1718	2003	France	3	1	10	0	10	2021	3.3	0	2.5
1960	1718	2003	Ukraine	1	0	10	0	10	2021	10		10
1961	1718	2003	Kazakhstan	7	4	10	0	10	2021	1.4	0	0.9090909091
1962	1718	2004	Egypt	5	2	10	0	10	2021	2	0	1.428571429
1963	1718	2004	Poland	1	0	10	0	10	2021	10		10
1964	1718	2003	Australia	1	0	10	0	10	2021	10		10
1965	1718	2007	China, P.R.	4	3	10	0	10	2021	2.5	0	1.428571429
1966	1728	2007	Hong Kong, China	1	0	10	0	10	2021	10		10
1967	1728	2003	USA	1	0	10	0	10	2021	10		10
1968	1728	2004	Thailand	5	3	10	0	10	2021	2	0	1.25
1969	1728	2003	Croatia	3	2	10	0	10	2021	3.3	0	2
1970	1728	2003	USA	1	1	10	0	10	2021	10	0	5
1971	1728	2003	Bulgaria	2	0	10	0	10	2021	5		5
1972	1728	2004	Poland	9	3	10	0	10	2021	1.1	0	0.8333333333
1973	1728	2004	France	2	2	10	0	10	2021	5	0	2.5
1974	1728	2003	India	1	1	10	0	10	2021	10	0	5
1975	1728	2004	Czechia	2	1	10	0	10	2021	5	0	3.333333333
1976	1728	2003	USA	2	2	10	0	10	2021	5	0	2.5
1977	1728	2004	Argentina	2	2	10	0	10	2021	5	0	2.5
1978	1728	2003	Latvia	10	5	10	0	10	2021	1	0	0.6666666667
1979	1728	2006	India	4	2	10	0	10	2021	2.5	0	1.666666667
1980	1728	2005	Portugal	3	3	10	0	10	2021	3.3	0	1.666666667
1981	1728	2003	France	1	1	10	0	10	2021	10	0	5
1982	1728	2005	USA	2	1	10	0	10	2021	5	0	3.333333333
1983	1745	2003	Colombia	2	2	10	0	10	2021	5	0	2.5
1984	1745	2003	Bolivia	3	2	10	0	10	2021	3.3	0	2
1985	1747	2006	Germany	9	5	5	20	10	2021	0.6	4	0.7142857143
1986	1747	2003	Czechia	4	3	5	20	10	2021	1.3	6.7	1.428571429
1987	1747	2006	USA	3	3	5	20	10	2021	1.7	6.7	1.666666667
1988	1747	2003	South Africa	7	7	5	20	10	2021	0.7	2.9	0.7142857143
1989	1751	2007	India	4	1	10	0	10	2021	2.5	0	2
1990	1751	2003	Brazil	7	2	10	0	10	2021	1.4	0	1.111111111
1991	1753	2003	South Africa	7	5	7	12	10	2021	1	2.4	0.8333333333
1992	1753	2005	Spain	6	4	7	12	10	2021	1.2	3	1
1993	1755	2003	Chile	5	5	5	20	10	2021	1	4	1
1994	1755	2003	Sweden	3	3	5	20	10	2021	1.7	6.7	1.666666667
1995	1757	2003	USA	11	4	2	32	10	2021	0.2	8	0.6666666667
1996	1758	2006	Bolivia	11	4	9	3	9.75	2021	0.8	0.8	0.65
1997	1758	2006	Turkiye	11	6	9	3	9.75	2021	0.8	0.5	0.5735294118
1998	1758	2004	Bolivia	5	3	9	3	9.75	2021	1.8	1	1.21875
1999	1758	2004	France	7	6	9	3	9.75	2021	1.3	0.5	0.75
[truncated: 6,083 more rows]
