# Supplementary material for: Performance inflation in junior tennis: Longitudinal analysis and Bayesian forecasting of ranking thresholds, efficiency, and access equity
Source: PLoS One. 2026 Apr 21;21(4):e0345725. doi: 10.1371/journal.pone.0345725 (PMC13098973; doi:10.1371/journal.pone.0345725)
Supplement: S2 File — (CSV) [file pone.0345725.s010.csv]

Year	Name	Date	Host Nation	City/Town	Category	Surface	Status
2004	26TH INTERNATIONAL CASABLANCA JUNIOR CUP	29 Dec to 04 Jan 2004	Mexico	Club Casablanca Satelite, Tlalnepantla	Grade A	Outdoor - Hard
2004	18TH SALK OPEN	01 Jan to 06 Jan 2004	Sweden	SALK, Bromma, Stockholm	Grade 4	Indoor - Hard
2004	GHANA JUNIOR WORLD RANKING TOURNAMENT	03 Jan to 07 Jan 2004	Ghana		Grade 4	Outdoor - Hard
2004	40TH COFFEE BOWL (COPA DEL CAFE)	05 Jan to 10 Jan 2004	Costa Rica	Costa Rica Country Club, San Jose	Grade 1	Outdoor - Hard
2004	BKSP INTERNATIONAL JUNIOR CHAMPIONSHIPS	05 Jan to 09 Jan 2004	Bangladesh	Bangladesh Krira Shikkha Protistan, Dhaka	Grade 4	Outdoor - Hard
2004	VASTERAS INTERNATIONAL	07 Jan to 12 Jan 2004	Sweden	Vasteras TennisKlubb	Grade 4	Indoor - Carpet
2004	VICTORIAN JUNIOR CHAMPIONSHIPS, TRARALGON ITF	09 Jan to 14 Jan 2004	Australia	Traralgon Tennis Association, Traralgon, Victoria	Grade 2	Outdoor - Hard
2004	TOGO JUNIOR WORLD RANKING TOURNAMENT	09 Jan to 13 Jan 2004	Togo		Grade 4	Outdoor - Hard
2004	INTERNATIONAL JUNIOR TOURNAMENT OF VENEZUELA	12 Jan to 18 Jan 2004	Venezuela	Complejo Nacional de Tenis, Caracas	Grade 1	Outdoor - Hard
2004	RAJSHAHI INTERNATIONAL JUNIOR TENNIS CHAMPIONSHIPS, RAJSHHAHI, BANGLADESH	12 Jan to 16 Jan 2004	Bangladesh	Rajshahi Tennis Complex	Grade 3	Outdoor - Hard
2004	WILSON ITF JUNIOR CLASSIC PRESENTED BY WUSTENROT	12 Jan to 17 Jan 2004	Austria	Tennisclub Salzburg, Bergheim	Grade 4	Indoor - Carpet
2004	HIRUDOID HONG KONG ITF JUNIOR TOURNAMENT	12 Jan to 18 Jan 2004	Hong Kong, China		Grade 5	Outdoor - Hard
2004	UNCLE TOBYS AUSTRALIAN HARDCOURT CHAMPIONSHIPS	18 Jan to 24 Jan 2004	Australia	Nottinghill Pinewood Tennis Club, Melbourne	Grade 1	Outdoor - Hard
2004	PONY MALTA CUP	19 Jan to 25 Jan 2004	Colombia	Country Club of Barranquilla	Grade 1	Outdoor - Clay
2004	THE 11TH SLOVAK JUNIOR INDOOR TOURNAMENT	19 Jan to 25 Jan 2004	Slovakia	TC Slavia Pravnik, Bratislava, Slovakia	Grade 2	Indoor - Carpet
2004	BANGLADESH INTERNATIONAL JUNIOR CHAMPIONSHIPS	19 Jan to 23 Jan 2004	Bangladesh	National Tennis Complex, Dhaka	Grade 3	Outdoor - Hard
2004	CASIO HAMBURG INTERNATIONAL JUNIOR TOURNAMENT CASIO G-SHOCK CUP	20 Jan to 25 Jan 2004	Germany	Hamburger Tennis Verbande. V	Grade 4	Indoor - Carpet
2004	AUSTRALIAN OPEN JUNIOR CHAMPIONSHIPS	26 Jan to 01 Feb 2004	Australia	Melbourne Park National Tennis Centre	Grade A	Outdoor - Hard
2004	16TH CZECH INTERNATIONAL JUNIOR INDOOR CHAMPIONSHIPS 2004	26 Jan to 01 Feb 2004	Czechia	Tennis Club Precolor Prerov, Prerov, Czech Republic	Grade 1	Indoor - Carpet
2004	CUP NICHOLAS MACCHIAVELLO	26 Jan to 01 Feb 2004	Ecuador	Cuenca Tennis & Golf Club	Grade 2	Outdoor - Clay
2004	INDIAN ITF JUNIOR TOURNAMENT - KOLKATA	26 Jan to 31 Jan 2004	India	Dakshin Kalikata Sansad, Kolkata	Grade 3	Outdoor - Clay
2004	LEUGGERN JUNIOR TROPHY	26 Jan to 01 Feb 2004	Switzerland	Sportcentre Leuggern, Leuggern	Grade 5	Outdoor - Carpet
2004	3RD ABU DHABI ITF JUNIOR CHAMPIONSHIPS	27 Jan to 31 Jan 2004	United Arab Emirates	Abu Dhabi Tennis Center	Grade 5	Outdoor - Hard
2004	WREXHAM ITF TOURNAMENT	01 Feb to 05 Feb 2004	Great Britain	North Wales Tennis Centre, Wrexham	Grade 4	Indoor - Carpet
2004	ADIDAS ITF INTERNATIONAL JUNIOR CHAMPIONSHIPS	02 Feb to 07 Feb 2004	India	DLTA Tennis Complex, New Delhi	Grade 2	Outdoor - Hard
2004	GABRIEL CARLOS FIGUEIREDO CUP	02 Feb to 08 Feb 2004	Ecuador	Arrayanes Country Club	Grade 2	Outdoor - Clay
2004	JUNIOR CUP, KUNGOTA	04 Feb to 08 Feb 2004	Slovenia	TK Kungota	Grade 5	Indoor - Carpet
2004	AUCKLAND 18 & UNDER SUMMER CHAMPIONSHIPS	07 Feb to 12 Feb 2004	New Zealand	Vodafone Tennis Park	Grade 4	Outdoor - Hard
2004	CONDOR DE PLATA TOURNAMENT	09 Feb to 15 Feb 2004	Bolivia	Club de Tenis La Paz	Grade 2	Outdoor - Clay
2004	INDIAN ITF JUNIOR TOURNAMENT - CHANDIGARH	09 Feb to 14 Feb 2004	India	Chandigarh Lawn Tennis Association	Grade 3	Outdoor - Hard
2004	DANISH JUNIOR CUP	09 Feb to 14 Feb 2004	Denmark	Horsholm Rungsted Tennisclub, Rungsted Kyst	Grade 4	Indoor - Carpet
2004	EDIMEX CUP 2004	11 Feb to 15 Feb 2004	Czechia	Tennis Club Edimex	Grade 4	Indoor - Carpet
2004	SUNSMART 18 AND UNDER CANTERBURY CHAMPIONSHIPS	14 Feb to 18 Feb 2004	New Zealand	Scenic Circle Hotels Tennis Centre, Christchurch	Grade 4	Outdoor - Hard
2004	26TH INTERNATIONAL JUNIOR TOURNAMENT CHILE	16 Feb to 22 Feb 2004	Chile	Club Palestino, Santiago	Grade 2	Outdoor - Clay
2004	IPP JUNIOR OPEN	16 Feb to 21 Feb 2004	Finland	Myllypuron Tennis Center, Helsinki	Grade 4	Indoor - Hard
2004	21ST INTERNATIONAL JUNIOR CHAMPIONSHIPS OF SRI LANKA	16 Feb to 22 Feb 2004	Sri Lanka	Sri Lanka Tennis Association, Colombo	Grade 5	Outdoor - Clay
2004	CHINESE TAIPEI INTERNATIONAL JUNIOR CHAMPIONSHIPS	17 Feb to 22 Feb 2004	Chinese Taipei	Yang Ming Tennis Centre, Taiwan	Grade 4	Outdoor - Hard
2004	ITF CENTREPOINT ALMERE JUNIOR CHAMPIONSHIPS	18 Feb to 21 Feb 2004	Netherlands	TV Centre Point, Almere	Grade 4	Indoor - Hard
2004	URUGUAY BOWL	23 Feb to 29 Feb 2004	Uruguay	Carrasco Lawn Tennis, Montevideo	Grade 2	Outdoor - Clay
2004	THE CHIEF MINISTERS CUP - ITF MALAYSIAN INT. JUNIOR CHAMPIONSHIPS	23 Feb to 29 Feb 2004	Malaysia	1. Sarawak Lawn Tennis Centre 2. Sarawak Club 3. Sarawak Golf Club	Grade 3	Outdoor - Hard
2004	IBM ADELAIDE ITF	23 Feb to 28 Feb 2004	Australia	Tea Tree Gully Tennis Club, Adelaide, SA	Grade 4	Outdoor - Hard
2004	OSLO OPEN 2004	24 Feb to 28 Feb 2004	Norway	Haslevangen, Oslo	Grade 4	Indoor - Carpet
2004	INTERNATIONAL BAVARIAN JUNIOR CHALLENGE	25 Feb to 29 Feb 2004	Germany	Tennis Center Noris, Nurnberg	Grade 2	Indoor - Carpet
2004	25TH ARGENTINA CUP	01 Mar to 07 Mar 2004	Argentina	Club Nautico Mar Del Plata	Grade 2	Outdoor - Clay
2004	BLACK GOLD OF UDMURTIA	01 Mar to 07 Mar 2004	Russia	FOC Zdorovie	Grade 3	Indoor - Hard
2004	BRUNEI ITF JUNIOR CIRCUIT	01 Mar to 07 Mar 2004	Brunei	National Tennis Centre, Jalan Berakas	Grade 4	Outdoor - Hard
2004	IBM NEW SOUTH WALES ITF	01 Mar to 06 Mar 2004	Australia	City of Wollongong Tennis CLub, Gwynnevile, NSW	Grade 4	Outdoor - Hard
2004	SLIM ZANAT ITF JUNIORS	01 Mar to 05 Mar 2004	Algeria	Tennis Club TABACOOP, Annaba	Grade 5	Outdoor - Clay
2004	ITF KRAMFORS HIGH COAST JUNIOR WORLD RANKING TOURNAMENT	02 Mar to 07 Mar 2004	Sweden	Kramfors Tenniscenter	Grade 3	Indoor - Hard
2004	SIAULIAI "MAYORS CUP"	03 Mar to 07 Mar 2004	Lithuania	Siaulaia Tennis School	Grade 4	Indoor - Carpet
2004	24TH ASUNCION BOWL	08 Mar to 14 Mar 2004	Paraguay	Yacht and Golf Club, Lambare	Grade 1	Outdoor - Clay
2004	KRAMFORS JUNIOR CHALLENGE	08 Mar to 13 Mar 2004	Sweden	Kramfors Tennis Center	Grade 4	Indoor - Hard
2004	ATLAS INTERNATIONAL JUNIOR CUP	08 Mar to 13 Mar 2004	Mexico		Grade 5	Outdoor - Clay
2004	ORAN ITF JUNIORS	08 Mar to 12 Mar 2004	Algeria	Algerian Tennis Association, Algiers, Algeria	Grade 5	Outdoor - Clay
2004	SALON PAS INDONESIA JUNIOR CHAMPIONSHIPS	09 Mar to 14 Mar 2004	Indonesia	Pusat Tennis Kemayoran	Grade 2	Outdoor - Hard
2004	34TH BANANA BOWL	15 Mar to 21 Mar 2004	Brazil	Esporte Clube Pinheiros, Sao Paulo	Grade A	Outdoor - Clay
2004	KUALA LUMPUR MAYOR'S CUP - ITF MALAYSIAN INTERNATIONAL JUNIOR CHAMPIONSHIPS 2004	15 Mar to 20 Mar 2004	Malaysia	National Tennis Centre, Kuala Lumpur	Grade 1	Outdoor - Hard
2004	TACA GROUP BOWL	15 Mar to 20 Mar 2004	El Salvador	Final Calle La Sabana, Ciudad Merliot, San Salvador	Grade 4	Outdoor - Hard
2004	SIDI FREDJ ITF JUNIORS	15 Mar to 19 Mar 2004	Algeria	Tennis Club de Sidi Fredj, Algiers	Grade 4	Outdoor - Clay
2004	AMATA CUP, 24TH THAILAND INTERNATIONAL JUNIOR TENNIS CHAMPIONSHIPS	22 Mar to 28 Mar 2004	Thailand	Siam Bayshore Resort Hotel, Pattaya City	Grade 1	Outdoor - Hard
2004	26TH GERDAU TENNIS CUP	22 Mar to 28 Mar 2004	Brazil	Sociedade Ginastica de Porto Alegre	Grade 1	Outdoor - Clay
2004	COSTA RICA BOWL	22 Mar to 27 Mar 2004	Costa Rica	Costa Rica Tennis Club, San Jose	Grade 3	Outdoor - Hard
2004	TROFEUL D STURDZA	23 Mar to 28 Mar 2004	Moldova	National Tennis Centre	Grade 4	Indoor - Carpet
2004	3RD MONASTIR ITF JUNIOR TOURNAMENT	24 Mar to 28 Mar 2004	Tunisia	Monastir Tennis Club, Monastir, Tunisia	Grade 4	Outdoor - Hard
2004	15TH MITSUBISHI-LANCER INTERNATIONAL JUNIORS CHAMPIONSHIPS	29 Mar to 04 Apr 2004	Philippines	Rizal Memorial Tennis Center, Manila	Grade 1	Outdoor - Hard
2004	PANAMA BOWL	29 Mar to 04 Apr 2004	Panama	Llanos de Curundu	Grade 4	Outdoor - Clay
2004	5TH COPA VENDIMIA	29 Mar to 04 Apr 2004	Argentina	Mendoza Tenis Club	Grade 5	Outdoor - Clay
2004	22ND INTERNATIONAL JUNIOR CHAMPIONSHIPS OF CROATIA	30 Mar to 04 Apr 2004	Croatia	Tennis Club Istraturist, Umag	Grade 1	Outdoor - Clay
2004	2ND SFAX ITF JUNIOR TOURNAMENT	30 Mar to 03 Apr 2004	Tunisia	Tennis Club de Sfax, Sfax	Grade 4	Outdoor - Hard
2004	FRENCH RIVIERA INTERNATIONAL JUNIOR OPEN	05 Apr to 11 Apr 2004	France	Tennis Club du Cap D'Ail	Grade 2	Outdoor - Clay
2004	18TH PASCUAS BOWL	05 Apr to 11 Apr 2004	Paraguay	Club Internacional de Tenis, Asuncion	Grade 4	Outdoor - Clay
2004	JAPAN OPEN JUNIOR CHAMPIONSHIPS	06 Apr to 11 Apr 2004	Japan	Higashiyama Park Tennis Center, Nagoya	Grade 1	Outdoor - Carpet
2004	INTERNATIONAL JUNIOR CHAMPIONSHIPS OF EGYPT (AFRICAN WARM-UP)	06 Apr to 10 Apr 2004	Egypt	To be confirmed	Grade 3	Outdoor - Clay
2004	ISRAEL ITF JUNIOR TOURNAMENT 1	06 Apr to 10 Apr 2004	Israel	Bat Yam Tennis Centre, Bat Yam	Grade 4	Outdoor - Hard
2004	29TH CITY OF FLORENCE	07 Apr to 12 Apr 2004	Italy	Circolo Del Tennis Firenze, Florence	Grade 2	Outdoor - Clay
2004	ISTRES INTERNATIONAL JUNIOR TOURNAMENT	12 Apr to 18 Apr 2004	France	Le Village Tennis Club, Miramas	Grade 2	Outdoor - Clay
2004	27TH AFRICAN CLOSED JUNIOR CHAMPIONSHIPS	12 Apr to 17 Apr 2004	Egypt	Smash Tennis Academy, Cairo	Grade B2	Outdoor - Clay
2004	LEE DUK HEE CUP KOREA INTERNATIONAL JUNIOR CHAMPIONSHIPS	12 Apr to 16 Apr 2004	Korea, Rep.	Olympic Tennis Courts, Seoul	Grade 4	Outdoor - Hard
2004	IBM ITF JUNIOR CIRCUIT	12 Apr to 17 Apr 2004	Trinidad & Tobago	Jean Pierre Sports Complex, Port of Spain	Grade 4	Outdoor - Hard
2004	1ST OPEN JUNIOR INTERNATIONAL CHILE	12 Apr to 18 Apr 2004	Chile	Club Palestino, Santiago	Grade 5	Outdoor - Clay
2004	ISRAEL ITF JUNIOR TOURNAMENT 2	13 Apr to 17 Apr 2004	Israel	Haifa Tennis Center, Haifa	Grade 4	Outdoor - Hard
2004	SIROKI BRIJEG (MOSTAR)	14 Apr to 18 Apr 2004	Bosnia and Herzegovina	Tennis Club Dulic	Grade 5	Outdoor - Clay
2004	TOURNOI INTERNATIONAL JUNIOR DE TRIANGLE D'OR	19 Apr to 25 Apr 2004	France	Tennis Club Beaulieu Sur Mer	Grade 1	Outdoor - Clay
2004	TOURNOI INTERNATIONAL JUNIOR DE ST FRANCOIS	19 Apr to 24 Apr 2004	Guadeloupe	Tennis Club de Saint Francois	Grade 4	Outdoor - Hard
2004	ISRAEL ITF JUNIOR TOURNAMENT 3	20 Apr to 24 Apr 2004	Israel	Beer Sheva Tennis Centre, Beer Sheva	Grade 4	Outdoor - Hard
2004	26TH SLOVAKIA CUP 2004	21 Apr to 25 Apr 2004	Slovakia	TK Kupele Piestany	Grade 2	Outdoor - Clay
2004	GURU CUP 21ST INTERNATIONAL JUNIOR TOURNAMENT SALSOMAGGIORE TERME	26 Apr to 02 May 2004	Italy	Tennis Club Salsomaggiore	Grade 2	Outdoor - Clay
2004	CAMPEONATOS INTERNACIONALES JUNIOR DE TENIS DE LA COMUNIDAD VALENCIANA	26 Apr to 01 May 2004	Spain	Equelite - Juan Carlos Ferrero Tenis Academy	Grade 4	Outdoor - Clay
2004	FIRST CARIBBEAN INTERNATIONAL BANK INTERNATIONAL JUNIOR CHAMPIONSHIPS	26 Apr to 01 May 2004	Barbados	National Tennis Centre, St Michael	Grade 4	Outdoor - Hard
2004	INTERNATIONAL JUNIOR TOURNAMENT OF SAINTE MARIE	26 Apr to 01 May 2004	Martinique	Tennis Club de Sainte Marie	Grade 5	Outdoor - Hard
2004	22ND ALL CANADIAN JUNIOR CHAMPIONSHIPS	26 Apr to 02 May 2004	Canada	Cedar Springs Health, Racquet & Sports Club, Burlington	Grade 5	Indoor - Hard
2004	12TH INTERNATIONAL JUNIOR TOURNAMENT CITTA' DI PRATO	03 May to 08 May 2004	Italy	Tennis Club Prato, Prato	Grade 2	Outdoor - Clay
2004	28TH MAMAIA-SEN JUNIOR ITF TOURNAMENT	04 May to 09 May 2004	Romania	Tennis Club Sen, Mamaia	Grade 4	Outdoor - Clay
2004	26TH INTERNATIONAL JUNIOR TOURNAMENT "CITTA' DI SANTA CROCE"	10 May to 16 May 2004	Italy	Tennis Club Santa Croce	Grade 1	Outdoor - Clay
2004	25TH INTERNATIONAL RAIFFEISEN SPRING BOWL	10 May to 16 May 2004	Austria	Tennis Center No Landesportschule, St. Polten	Grade 2	Outdoor - Clay
2004	SAMARA CUP	10 May to 16 May 2004	Russia	Samara Sports School	Grade 3	Outdoor - Hard
2004	TENNIS NEWS CUP	11 May to 16 May 2004	Bulgaria	Tennis Club Roussalka	Grade 5	Outdoor - Hard
2004	45TH TROFEO BONFIGLIO "CAMPIONATI INTERNAZIONALI D'ITALIA"	17 May to 23 May 2004	Italy	Tennis Club Milano	Grade A	Outdoor - Clay
2004	MONTENEGRO OPEN	17 May to 21 May 2004	Serbia & Montenegro	Tennis Club Nec Podgorica	Grade 4	Outdoor - Clay
2004	ENKA JUNIOR 1	17 May to 23 May 2004	Turkiye	Enka Sports Club, Istanbul	Grade 5	Outdoor - Hard
2004	2ND OPEN JUNIOR INTERNATIONAL CHILE	17 May to 23 May 2004	Chile	Sociedad Deportiva Stade Francais, Santiago	Grade 5	Outdoor - Clay
2004	LA VIE JUNIOR CUP VILLACH 2004	18 May to 22 May 2004	Austria	Villacher Arbeitersportverein, Villach	Grade 2	Outdoor - Clay
2004	TSZ CUP	18 May to 23 May 2004	Russia	TSZ Tennis Center, Togliatti	Grade 4	Outdoor - Hard
2004	40TH ASTRID BOWL CHARLEROI, BELGIAN INTERNATIONAL JUNIOR CHAMPIONSHIPS	24 May to 29 May 2004	Belgium	Royal Astrid Tennis Club, Loverval	Grade 1	Outdoor - Clay
2004	AOTK CUP	24 May to 29 May 2004	Estonia	Tomndiraiza Tennisekeskus, Tallinn	Grade 4	Outdoor - Carpet
2004	IDOM CUP	26 May to 30 May 2004	Hungary	Idom Team 2000 Tenisz SE, Budapest	Grade 4	Outdoor - Clay
2004	ROLAND GARROS 2004	30 May to 06 Jun 2004	France	Stade Roland Garros, Paris	Grade A	Outdoor - Clay
2004	24TH TASHKENT INTERNATIONAL JUNIOR TOURNAMENT	31 May to 05 Jun 2004	Uzbekistan	Tashkent Tennis Centre, Tashkent City	Grade 3	Outdoor - Hard
2004	TINGIS CUP	31 May to 05 Jun 2004	Morocco	Tennis Club Municipal de Tanger	Grade 5	Outdoor - Clay
2004	ESTONIAN JUNIOR OPEN	01 Jun to 06 Jun 2004	Estonia	Nomme Tennis Club, Talinn	Grade 4	Outdoor - Clay
2004	BUDAPEST AIRPORT CUP	02 Jun to 06 Jun 2004	Hungary	Epitok Tenisz Klub, Budapest	Grade 2	Outdoor - Clay
2004	RIAD 21 - RABAT	07 Jun to 12 Jun 2004	Morocco	Association Sportive de la Redal, Agdal Rabat	Grade 3	Outdoor - Clay
2004	OZEROV CUP	07 Jun to 13 Jun 2004	Russia	Sport Club Balashikha, Moscow	Grade 3	Outdoor - Clay
2004	INTERNATIONAL JUNIOR CUP	07 Jun to 13 Jun 2004	Mexico	To be confirmed	Grade 5	Outdoor - Hard
2004	12TH INTERNATIONAL JUNIOR TOURNAMENT OF FRANKFURT	08 Jun to 12 Jun 2004	Germany	Tennis Club Palmengarten	Grade 1	Outdoor - Clay
2004	8TH NAMANGAN INTERNATIONAL JUNIOR TOURNAMENT	08 Jun to 12 Jun 2004	Uzbekistan	Dustlik - Namangan Tennis Club, Namangan City	Grade 3	Outdoor - Hard
2004	MAXIM TOUR	08 Jun to 13 Jun 2004	Ukraine	TC Mariupol Max, Mariupol	Grade 5	Outdoor - Clay
2004	RAQUETTE D'OR, MOHAMMEDIA	14 Jun to 19 Jun 2004	Morocco	Royale Tennis Club de Mohammedia	Grade 2	Outdoor - Clay
2004	USTA INTERNATIONAL GRASS COURT CHAMPIONSHIPS	14 Jun to 19 Jun 2004	USA	The Philadelphia Cricket Club	Grade 3	Outdoor - Grass
2004	INTERNATIONAL TENNIS CHAMPIONSHIPS 18 & UNDER - BISHKEK	14 Jun to 19 Jun 2004	Kyrgyzstan	Tai-Break Club, Bishkek	Grade 5	Outdoor - Clay
2004	COPA CARIARI	14 Jun to 19 Jun 2004	Costa Rica	Cariari Country Club	Grade 5	Outdoor - Hard
2004	DONETSK CUP BY ARS	15 Jun to 20 Jun 2004	Ukraine	Sports Palace 'Lokomotiv', Donetsk	Grade 4	Outdoor - Hard
2004	5TH GERRY WEBER JUNIOR OPEN	16 Jun to 19 Jun 2004	Germany	TC Blau-Weiss Halle e.V, Halle/Westfalen	Grade 3	Outdoor - Grass
2004	PROKOM CUP	16 Jun to 20 Jun 2004	Poland	Klub Tenisowy ARKA, Gdynia	Grade 4	Outdoor - Clay
2004	LTA INTERNATIONAL JUNIOR CHAMPIONSHIPS - ROEHAMPTON	20 Jun to 25 Jun 2004	Great Britain	The Bank of England Sports Ground, Roehampton, London	Grade 1	Outdoor - Grass
2004	MEDITERRANEE AVENIR - CASABLANCA	21 Jun to 27 Jun 2004	Morocco	Club Olympic Casablancais, Casablanca	Grade 2	Outdoor - Clay
2004	HEAD CUP	21 Jun to 27 Jun 2004	Ukraine	Antei Club, Kiev	Grade 3	Outdoor - Clay
2004	3RD COPA HORIZONTES DE LA AMISTAD	21 Jun to 26 Jun 2004	Cuba	Centro Nacional de Tenis, Havana	Grade 5	Outdoor - Hard
2004	PANGDAM SILIWANGI CUP - INTERNATIONAL JUNIOR CHAMPIONSHIPS	22 Jun to 27 Jun 2004	Indonesia	Pusat Tenis Pandgam III Siliwangi, Jawa Barat	Grade 4	Outdoor - Hard
2004	THE JUNIOR CHAMPIONSHIPS, WIMBLEDON	26 Jun to 04 Jul 2004	Great Britain	All England Lawn Tennis & Croquet Club, Wimbledon	Grade A	Outdoor - Grass
2004	SOUTH PACIFIC OPEN JUNIOR CHAMPIONSHIPS	26 Jun to 30 Jun 2004	Fiji	Fiji Regional Tennis Centre, Lautoka	Grade 4	Outdoor - Hard
2004	SOCHI CUP	28 Jun to 04 Jul 2004	Russia	Sochi Tennis School	Grade 5	Outdoor - Clay
2004	BAHAMAS INTERNATIONAL JUNIOR TENNIS OPEN	28 Jun to 04 Jul 2004	Bahamas	National Tennis Centre, Nassau	Grade 5	Outdoor - Hard
2004	DANISH JUNIOR CUP	28 Jun to 04 Jul 2004	Denmark	Aarhus 1900 Tennis Club, Aarhus	Grade 5	Outdoor - Clay
2004	DUTCH JUNIOR OPEN	29 Jun to 04 Jul 2004	Netherlands	Tennis Club Bakkum, Castricum	Grade 2	Outdoor - Clay
2004	22 BRUCHKOEBELER BODY & BALL JUGENDTURNIER UM DEN KARSTADT CUP	29 Jun to 03 Jul 2004	Germany	TC Bruchkoebel, Bruchkobel	Grade 4	Outdoor - Clay
2004	THAMRIN CUP INTERNATIONAL JUNIOR CHAMPIONSHIPS	29 Jun to 04 Jul 2004	Indonesia	Pusat Tenis Danamon Kemayoran, Jakarta Pusat	Grade 4	Outdoor - Hard
2004	TOURNOI INTERNATIONAL JUNIOR DE LA VILLE DE TUNIS	30 Jun to 04 Jul 2004	Tunisia	Tennis Club de Tunis	Grade 3	Outdoor - Clay
2004	NEW ZEALAND 18 & UNDER INDOOR CHAMPIONSHIPS	02 Jul to 07 Jul 2004	New Zealand	Vodafone Tennis Park Complex, Glen Innes, Auckland	Grade 4	Indoor - Hard
2004	ST MAARTEN JUNIOR OPEN 2004	05 Jul to 10 Jul 2004	Netherlands Antilles	Port de Plaisance	Grade 4	Outdoor - Hard
2004	4TH CARTHAGO CUP	05 Jul to 10 Jul 2004	Tunisia	Tennis Club de Carthage, Hannibal	Grade 4	Outdoor - Clay
2004	THE SCOTTISH JUNIOR INTERNATIONAL CHAMPIONSHIPS 2004	05 Jul to 10 Jul 2004	Great Britain	Craiglockhart Tennis Centre, Edinburgh	Grade 4	Outdoor - Clay
2004	GOVERNOR CUP	05 Jul to 11 Jul 2004	Russia	Gubernatorsky Tennisny Klub, St Petersburg	Grade 4	Outdoor - Clay
2004	KAUNAS OPEN	05 Jul to 09 Jul 2004	Lithuania	Azuolyno sporto ir sveikatingumo centras, Kaunas	Grade 5	Outdoor - Clay
2004	HATYAI INTERNATIONAL JUNIOR TENNIS CHAMPIONSHIPS	05 Jul to 10 Jul 2004	Thailand	Hatyai Municipality Tennis Courts, Songkhla	Grade 5	Outdoor - Hard
2004	28TH GERMAN JUNIOR OPEN	06 Jul to 11 Jul 2004	Germany	ETUF Essen, Essen	Grade 1	Indoor - Clay
2004	ITF LEEUWENBERGH 2004	06 Jul to 11 Jul 2004	Netherlands	Tennis Park Leeuwenbergh, Den Haag	Grade 4	Outdoor - Clay
2004	RADO DARWIN INTERNATIONAL	09 Jul to 13 Jul 2004	Australia	Gardens Tennis Complex, NT	Grade 3	Outdoor - Hard
2004	AIR- BERLIN JUNIOR OPEN	12 Jul to 17 Jul 2004	Germany	LTTC Rot-Weiss, Berlin	Grade 4	Outdoor - Clay
2004	SLAZENGER WINCHESTER JUNIOR TOURNAMENT	12 Jul to 17 Jul 2004	Great Britain	Winchester Lawn Tennis & Squash Club	Grade 4	Outdoor - Hard
2004	11TH ARUBA ITF JUNIOR OPEN	12 Jul to 17 Jul 2004	Aruba	Aruba Racquet Club	Grade 4	Outdoor - Hard
2004	MALTA ITF JUNIOR WORLD RANKING TOURNAMENT	12 Jul to 17 Jul 2004	Malta	Marsa Sports & Country Club, Marsa	Grade 5	Outdoor - Hard
2004	SMASH OPEN	12 Jul to 17 Jul 2004	Finland	Finland Tennis Club, Helsinki	Grade 5	Outdoor - Clay
2004	BANGKOK INTERNATIONAL JUNIOR TENNIS CHAMPIONSHIPS 2004	12 Jul to 18 Jul 2004	Thailand	Bangkok	Grade 5	Outdoor - Hard
2004	2004 CANADIAN U18 ITF JUNIOR WORLD RANKING EVENT	12 Jul to 20 Jul 2004	Canada	Stanley Park Tennis Centre, Vancouver	Grade 5	Outdoor - Hard
2004	INTERNATIONAL FLOWER BULB TOURNAMENT	13 Jul to 18 Jul 2004	Netherlands	Tennispark Hillegom, Hillegom	Grade 4	Outdoor - Clay
2004	FISCHER JUNIOR OPEN DER STADT WELS	14 Jul to 18 Jul 2004	Austria	UTC Wels	Grade 1	Outdoor - Clay
2004	PAULS NORTHERN TERRITORY INTERNATIONAL	14 Jul to 18 Jul 2004	Australia	Gardens Tennis Complex, Darwin	Grade 3	Outdoor - Hard
2004	SAFINA CUP	14 Jul to 18 Jul 2004	Czechia	1-CLTK Praha	Grade 4	Outdoor - Clay
2004	THE YOUTH OF THE CAPITAL	18 Jul to 24 Jul 2004	Kazakhstan	Sports of Army Ministry's of Defence	Grade 5	Outdoor - Hard
2004	EUROPEAN JUNIOR INDIVIDUAL CHAMPIONSHIPS	19 Jul to 25 Jul 2004	Switzerland	Tennis Club Klosters	Grade B1	Outdoor - Clay
2004	MOVENPICK INTERNATIONAL JUNIOR CHAMPIONSHIPS	19 Jul to 25 Jul 2004	Egypt	Movenpick Resort Cairo Pyramids Hotel, Giza	Grade 3	Outdoor - Clay
2004	XIII COPA MERENGUE	19 Jul to 24 Jul 2004	Dominican Republic	Centro Nactional de Tenis, Santo Domingo	Grade 4	Outdoor - Hard
2004	RUSHBROOKE JUNIOR INTERNATIONAL	19 Jul to 23 Jul 2004	Ireland	Rushbrooke Lawn Tennis & Croquet Club, Cobh, Co. Cork	Grade 5	Outdoor - Carpet
2004	PIC PRETORIA JUNIOR ITF TOURNAMENT	20 Jul to 25 Jul 2004	South Africa	Groenkloof Tennis Stadium, Pretoria	Grade 2	Outdoor - Hard
2004	EX PILSEN WILSON CUP	21 Jul to 25 Jul 2004	Czechia	TK Slavia Pilsner Urquell, Plzen	Grade 3	Outdoor - Clay
2004	BMW JUNIOR OPEN	26 Jul to 31 Jul 2004	Luxembourg	Tennis Club de Stade	Grade 2	Outdoor - Clay
2004	THE SMASH TENNIS INTERNATIONAL JUNIOR CHAMPIONSHIPS	26 Jul to 01 Aug 2004	Egypt	Smash Tennis Academy, Cairo	Grade 3	Outdoor - Clay
2004	CABLE & WIRELESS ITF JAMAICA JUNIOR TOURNAMENT	26 Jul to 31 Jul 2004	Jamaica	The Eric Bell Tennis Centre, Kingston	Grade 4	Outdoor - Hard
2004	DONNYBROOK JUNIOR INTERNATIONAL	26 Jul to 30 Jul 2004	Ireland	Donnybrook Tennis Club, Donnybrook, Dublin 4	Grade 5	Outdoor - Carpet
2004	3RD OPEN JUNIOR INTERNATIONAL CHILE 2004	26 Jul to 01 Aug 2004	Chile	TBC - Club Palestino, Santiago	Grade 5	Outdoor - Clay
2004	SATPC JUNIOR ITF TOURNAMENT	27 Jul to 01 Aug 2004	South Africa	SA Tennis Performance Centre, Pretoria	Grade 2	Outdoor - Hard
2004	OPEN PREVENTIVA	28 Jul to 31 Jul 2004	Spain	Club de Tenis Jose Lopez Maeso, Madrid	Grade 4	Outdoor - Hard
2004	EUROPEAN SUMMER CUPS (BOYS)	01 Aug to 03 Aug 2004	Italy	Verona	Grade C	Outdoor - Clay
2004	EUROPEAN SUMMER CUPS (GIRLS)	01 Aug to 03 Aug 2004	France	Granville	Grade C	Outdoor - Clay
2004	INTERNATIONAL BERIMBAU JUNIOR CUP 2004	02 Aug to 08 Aug 2004	Mexico	Club Deportivo Berimbau, Naucalpan	Grade 3	Outdoor - Hard
2004	BANK OF BERMUDA FOUNDATION ITF JUNIOR CIRCUIT TOURNAMENT	02 Aug to 07 Aug 2004	Bermuda	Bermuda National Tennis Stadium	Grade 5	Outdoor - Hard
2004	ITF SOUTH / CENTRAL AFRICA JUNIORS CIRCUIT - LESOTHO	03 Aug to 07 Aug 2004	Lesotho		Grade 4	Outdoor - Hard
2004	10TH INTERNACIONAL JUNIOR DE LEIRIA	03 Aug to 07 Aug 2004	Portugal	Centro Internacional de Tennis, Leiria	Grade 4	Outdoor - Clay
2004	9TH SLOVENIAN JUNIOR OPEN 2004	04 Aug to 08 Aug 2004	Slovenia	Teniski Klub, Domzale	Grade 3	Outdoor - Clay
2004	NOTTINGHAM ITF	08 Aug to 12 Aug 2004	Great Britain	City of Nottingham Tennis Centre, England	Grade 5	Outdoor - Hard
2004	JITIC, CENTRAL AMERICA & CARIBBEAN CLOSED	09 Aug to 14 Aug 2004	Costa Rica	Costa Rica Country Club	Grade B3	Outdoor - Hard
2004	ITF SOUTH / CENTRAL AFRICA JUNIORS CIRCUIT - BOTSWANA	09 Aug to 13 Aug 2004	Botswana	National Tennis Centre, Gaborone	Grade 4	Outdoor - Hard
2004	20TH DAMASCUS INTERNATIONAL JUNIOR TOURNAMENT	09 Aug to 14 Aug 2004	Syria	Teshrein Sport Complex, Damascus	Grade 4	Outdoor - Hard
2004	BOIS-CARRE JUNIOR OPEN 2004	09 Aug to 14 Aug 2004	Switzerland	Tennisclub Bois Carre, Vessy	Grade 5	Outdoor - Clay
2004	COPA DE LAS NACIONES AMIGAS	09 Aug to 15 Aug 2004	Colombia	Club Campestre de Ibague, Ibague-Tolima	Grade 5	Outdoor - Clay
2004	ITF LEEUWENBERGH 2 2004	10 Aug to 15 Aug 2004	Netherlands	Tennis Park Leeuwenbergh, Den Haag	Grade 4	Indoor - Clay
2004	TACA DIOGO NAPOLES	10 Aug to 16 Aug 2004	Portugal	Lawn Tennis Clube da Foz, Porto	Grade 4	Outdoor - Clay
2004	INTERNATIONAL CHAMPIONSHIPS OF SILESIA	11 Aug to 15 Aug 2004	Poland	Ks Mostostal Zabrze	Grade 4	Outdoor - Clay
2004	ZTK JUNIOR OPEN	11 Aug to 15 Aug 2004	Slovenia	ZTK Maribor	Grade 4	Outdoor - Clay
2004	INTERNATIONAL CHAMPIONSHIPS OF ROMANIA	11 Aug to 15 Aug 2004	Romania	Bals, Romania	Grade 5	Outdoor - Clay
2004	ITF SOUTH AND CENTRAL AFRICA JUNIOR CIRCUIT, NAMIBIA	15 Aug to 19 Aug 2004	Namibia	National Tennis Courts, Windhoek	Grade 4	Outdoor - Hard
2004	"SOUTH CAPITAL" JUNIOR TOURNAMENT	16 Aug to 21 Aug 2004	Kazakhstan	Sports Complex MAC, Almaty City	Grade 4	Outdoor - Hard
2004	XIII COPA MUNDO MAYA	16 Aug to 21 Aug 2004	Guatemala	Club Aleman, Colonia Tecun Uman	Grade 4	Outdoor - Hard
2004	XXV TORNEO INTERNACIONAL DE TENIS ' COPA CARULLA'	16 Aug to 22 Aug 2004	Colombia	Club Campestre, Cali	Grade 5	Outdoor - Clay
2004	COCA COLA ITF JUNIOR TOURNAMENT	16 Aug to 22 Aug 2004	St. Lucia	St Lucia Racquet Club, Castries	Grade 5	Outdoor - Hard
2004	VILA DO CONDE JUNIOR TENNIS CUP	17 Aug to 22 Aug 2004	Portugal	Parque de Jogos de Vila Do Conde	Grade 3	Outdoor - Hard
2004	HEIVELD FLANDERS JUNIOR CHAMPIONSHIPS	17 Aug to 22 Aug 2004	Belgium	Heiveld Tennis Center, St.Katelijne Waver	Grade 3	Outdoor - Clay
2004	8TH ARAB INTERNATIONAL JUNIOR TOURNAMENT	17 Aug to 22 Aug 2004	Egypt	El Ahly Club, Cairo, Egypt	Grade 4	Outdoor - Clay
2004	INTERNATIONAL TENNIS CHAMPIONSHIPS OF KYRGYZSTAN	18 Aug to 22 Aug 2004	Kyrgyzstan	Kyrgyz Vzmorje Sanatorium, Yssyk Kul	Grade 4	Outdoor - Clay
2004	THE 7TH INTERNATIONAL TOURNAMENT U18 2004	18 Aug to 22 Aug 2004	Slovakia	TK Slovan Bratislava	Grade 4	Outdoor - Clay
2004	MERA CUP	18 Aug to 22 Aug 2004	Poland	WKT Mera, Warsaw	Grade 4	Outdoor - Clay
2004	AMMAN ITF JUNIOR CIRCUIT - CANCELLED	19 Aug to 25 Aug 2004	Jordan	Jordan Tennis Federation, Amman	Grade 5	Outdoor - Hard	Cancelled
2004	EPETION CUP	21 Aug to 25 Aug 2004	Croatia	Tenis Kamp Stobrec, Split	Grade 5	Outdoor - Clay
2004	OCEANIA CLOSED JUNIOR CHAMPIONSHIPS	22 Aug to 26 Aug 2004	Fiji	Dr Robin Mitchell Regional Training Centre, Lautoka	Grade B2	Outdoor - Hard
2004	US JUNIOR INTERNATIONAL HARD COURT CHAMPIONSHIPS	23 Aug to 29 Aug 2004	USA	Atlantic Club, New Jersey	Grade 3	Outdoor - Hard
2004	COPA CRISTAL	23 Aug to 28 Aug 2004	El Salvador	Final Calle La Sabana, Ciudad Merliot	Grade 4	Outdoor - Hard
2004	CLERMONT-FERRAND JUNIOR TOURNAMENT	23 Aug to 29 Aug 2004	France	Stade Clermontois Tennis Club, Clermont-Ferrand	Grade 4	Outdoor - Clay
2004	NBU CUP	23 Aug to 28 Aug 2004	Uzbekistan	NBU Sports Complex, Tashkent	Grade 4	Outdoor - Clay
2004	ITF SWEDEN JUNIOR OPEN 2004	23 Aug to 29 Aug 2004	Sweden	High Coast Tennis Academy, Kramfors	Grade 5	Outdoor - Clay
2004	ITF CORFU JUNIOR TOURNAMENT	23 Aug to 29 Aug 2004	Greece	Corfu Tennis Club	Grade 5	Outdoor - Carpet
2004	TORNEO INTERNACIONAL JUVENIL DE YARACUY	23 Aug to 28 Aug 2004	Venezuela	San Felipe, Venezuela	Grade 5	Outdoor - Hard
2004	MISKOLC OPEN	25 Aug to 29 Aug 2004	Hungary	PUNKOSDHEGYI SZABADIDO KOZPONT, Miskolc	Grade 3	Outdoor - Clay
2004	BELARUS CUP	25 Aug to 29 Aug 2004	Belarus	Olympic Training Centre for Tennis, Minsk	Grade 5	Outdoor - Clay
2004	CANADIAN OPEN JUNIOR TENNIS CHAMPIONSHIPS	30 Aug to 04 Sep 2004	Canada	Club de Tennis de Repentigny, Quebec	Grade 1	Outdoor - Hard
2004	FERGANA CUP	30 Aug to 04 Sep 2004	Uzbekistan	Istiklol Tennis Club, Fergana	Grade 4	Outdoor - Hard
2004	9TH AZADI JUNIOR WORLD RANKING TOURNAMENT	30 Aug to 04 Sep 2004	Iran	Azadi Sports Complex	Grade 5	Outdoor - Clay
2004	JURMALA CUP	30 Aug to 04 Sep 2004	Latvia	State Tennis Centre Lielupe, Jurmala	Grade 5	Outdoor - Clay
2004	VALENCIA JUNIOR OPEN	30 Aug to 04 Sep 2004	Venezuela	Asociacion de Tenis Edo. Carabobo	Grade 5	Outdoor - Hard
2004	JUG OPEN 2004	31 Aug to 04 Sep 2004	North Macedonia	Gradski Park BB, Skopje	Grade 5	Outdoor - Clay
2004	9TH WILSON - TIVOLI TROPHY TIMISOARA	01 Sep to 05 Sep 2004	Romania	Tivoli Tennis Club, Timisoara	Grade 4	Outdoor - Clay
2004	TALENTUM CUP	01 Sep to 05 Sep 2004	Hungary	Talentum Tennis Club, Budapest	Grade 5	Outdoor - Clay
2004	INTERSPORT OPEN 2004	01 Sep to 05 Sep 2004	Slovenia	TC Hotel Ribno, Bled	Grade 5	Outdoor - Clay
2004	2ND TORNEO ITF JUNIOR "CIUDAD DE CASTRO URDIALES"	01 Sep to 04 Sep 2004	Spain	Sociedad Tenis Club Castro Urdiales	Grade 5	Outdoor - Hard
2004	HYOGO INTERNATIONAL JUNIOR TOURNAMENT 1	01 Sep to 05 Sep 2004	Japan	Green-Pia Miki	Grade 5	Outdoor - Carpet
2004	US OPEN JUNIOR TENNIS CHAMPIONSHIPS	05 Sep to 12 Sep 2004	USA	National Tennis Center, Flushing, NY	Grade A	Outdoor - Hard
2004	APHRODITE CUP	06 Sep to 11 Sep 2004	Cyprus	National Tennis Centre, Nicosia	Grade 4	Outdoor - Clay
2004	TK "RIGA 800"	06 Sep to 11 Sep 2004	Latvia	TBC	Grade 5	Outdoor - Clay
2004	LEBANESE INTERNATIONAL JUNIOR TOURNAMENT	06 Sep to 12 Sep 2004	Lebanon	CSJ Club, Beirut	Grade 5	Outdoor - Clay
2004	III CARACAS INTERNATIONAL JUNIOR TOURNAMENT	06 Sep to 11 Sep 2004	Venezuela	Caracas	Grade 5	Outdoor - Hard
2004	ITF UNDER 18 - 1	06 Sep to 12 Sep 2004	Sri Lanka	Sri Lanka Tennis Association, Colombo	Grade 5	Outdoor - Clay
2004	SANXENXO INTERNATIONAL JUNIOR TOURNAMENT "XUNTA DE GALICIA" TROPHY	07 Sep to 12 Sep 2004	Spain	Circulo Cultural Deportivo Sanxenxo, Pontevedra	Grade 5	Outdoor - Hard
2004	KENANA CUP	08 Sep to 12 Sep 2004	Bulgaria	Tennis Club Haskovo	Grade 5	Outdoor - Clay
2004	HYOGO INTERNATIONAL JUNIOR TOURNAMENT 2	08 Sep to 12 Sep 2004	Japan	Green-Pia Miki, Hyogo	Grade 5	Outdoor - Carpet
2004	KENTUCKY INTERNATIONAL JUNIOR TENNIS DERBY	13 Sep to 19 Sep 2004	USA	Hilary J Boone Varsity Tennis Complex, Lexington	Grade 1	Outdoor - Hard
2004	PANCEVO INTERNATIONAL 2004	13 Sep to 19 Sep 2004	Serbia & Montenegro	Tennis Klub Dinamo, Pancevo	Grade 3	Outdoor - Clay
2004	ITF UNDER 18 - 2	13 Sep to 19 Sep 2004	Sri Lanka	Sri Lanka Tennis Association, Colombo	Grade 5	Outdoor - Clay
2004	INDIAN ITF JUNIOR TOURNAMENT - CHENNAI	13 Sep to 18 Sep 2004	India	Chennai	Grade 5	Outdoor - Clay
2004	REGION MAYOR'S PRIZE	13 Sep to 18 Sep 2004	Kazakhstan	Special Region Sports School of Gymnastics, Shymkent City	Grade 5	Outdoor - Clay
2004	INTERNATIONAL JUNIOR CHAMPIONSHIPS OF EGYPT 1	13 Sep to 19 Sep 2004	Egypt		Grade 5	Outdoor - Clay
2004	MOSTAR OPEN 2004	14 Sep to 18 Sep 2004	Bosnia and Herzegovina	Teniski Klub Mostar	Grade 5	Outdoor - Clay
2004	LECIVA CZECH JUNIOR OPEN	15 Sep to 19 Sep 2004	Czechia	TK Neride, Hostivar, Prague	Grade 2	Outdoor - Clay
2004	16TH INTERNATIONAL JUNIOR TOURNAMENT OF BULGARIA	15 Sep to 19 Sep 2004	Bulgaria	Tennis Club "Lozenets-2000", Sofia	Grade 5	Outdoor - Clay
2004	CHINA JUNIOR I	15 Sep to 19 Sep 2004	China, P.R.	Beijing Tennis Administration Centre	Grade 5	Outdoor - Hard
2004	SERBIA AND MONTENEGRO	20 Sep to 25 Sep 2004	Serbia & Montenegro	Tennis Klub Novi Sad, Novi Sad	Grade 2	Outdoor - Clay
2004	VIÑA DEL MAR JUNIORS CUP 2004	20 Sep to 26 Sep 2004	Chile	Club de Tenis Union (TBC) ,Viña del Mar	Grade 4	Outdoor - Clay
2004	INDIAN ITF JUNIOR TOURNAMENT - MUMBAI	20 Sep to 25 Sep 2004	India	Dr G.A. Ranade Centre Mumbai	Grade 4	Outdoor - Hard
2004	INTERNATIONAL JUNIOR CHAMPIONSHIPS OF EGYPT 2	20 Sep to 26 Sep 2004	Egypt		Grade 5	Outdoor - Clay
2004	CHANDA RUBIN AMERICAN JUNIOR TENNIS CLASSIC - GEORGIA	21 Sep to 26 Sep 2004	USA	South Fulton Tennis Centre, Georgia	Grade 4	Outdoor - Hard
2004	ITF JUNIOR 18&UNDER OF TURKMENISTAN	22 Sep to 26 Sep 2004	Turkmenistan	Turkmenistan Tennis Federation	Grade 5	Outdoor - Hard
2004	CHINA JUNIOR II	22 Sep to 26 Sep 2004	China, P.R.	Tian Jin Tennis Centre	Grade 5	Outdoor - Hard
2004	INDIAN ITF JUNIOR TOURNAMENT - GURGAON	27 Sep to 02 Oct 2004	India	DLTA Tennis Complex, Gurgaon	Grade 4	Outdoor - Clay
2004	6TH SAUDI ITF JUNIOR TENNIS CHAMPIONSHIPS - CANCELLED	27 Sep to 01 Oct 2004	Saudi Arabia	Riyadh	Grade 4	Outdoor - Hard	Cancelled
2004	TORNEO INTERNACIONAL DE TENIS JUNIOR U.C.	27 Sep to 03 Oct 2004	Chile	Club Deportivo Univeridad Catolica, Santiago	Grade 4	Outdoor - Clay
2004	PAKISTAN INTERNATIONAL JUNIOR CHAMPIONSHIPS 1	27 Sep to 03 Oct 2004	Pakistan	Karachi	Grade 5	Outdoor - Clay
2004	FUTURES FOUNDATION INTERNATIONAL JUNIORS TENNIS CHAMPIONSHIPS	27 Sep to 03 Oct 2004	Philippines	Rizal Memorial Tennis Centre, Manila	Grade 5	Outdoor - Hard
2004	NORTH/CENTRAL AMERICAN & CARIBBEAN CLOSED ITF JUNIOR CHAMPIONSHIPS	28 Sep to 03 Oct 2004	USA	Michael D Case Tennis Center, Tulsa, Oklahoma	Grade B1	Outdoor - Hard
2004	CAMPEONATO INTERNATIONAL DE MIJAS	30 Sep to 03 Oct 2004	Spain	Club del Sol	Grade 5	Outdoor - Clay
2004	5TH RIYADH ITF INTERNATIONAL JUNIOR CHAMPIONSHIPS - CANCELLED	04 Oct to 08 Oct 2004	Saudi Arabia	Saudi Leaders' Institute, Riyadh	Grade 4	Outdoor - Hard	Cancelled
2004	ENERVON TABLET - FUTURES FOUNDATION INTERNATIONAL JUNIORS TENNIS CHAMPIONSHIPS 2	04 Oct to 10 Oct 2004	Philippines	Rizal Memorial Tennis Centre, Manila	Grade 5	Outdoor - Hard
2004	PAKISTAN ITF INTERNATIONAL JUNIOR CHAMPIONSHIPS II	04 Oct to 10 Oct 2004	Pakistan	Karachi	Grade 5	Outdoor - Clay
2004	COPA PORTO SEGURO	04 Oct to 10 Oct 2004	Brazil	Capitania Porto Seguro Hotel, Bahia	Grade 5	Outdoor - Clay
2004	IL OPEN OBRALIA INTERNATIONAL JUNIOR PILAR DE LA HORADADA	05 Oct to 09 Oct 2004	Spain	Club de Tenis Horadada, Alicante	Grade 5	Outdoor - Hard
2004	LOSINJ CUP	06 Oct to 10 Oct 2004	Croatia	Losinj-Jadranka, Losinj	Grade 4	Outdoor - Clay
2004	OSAKA MAYOR'S CUP - WORLD SUPER JUNIOR TENNIS CHAMPIONSHIPS	11 Oct to 17 Oct 2004	Japan	Utsubo Tennis Centre, Osaka	Grade A	Outdoor - Hard
2004	HONG KONG OPEN JUNIOR CHAMPIONSHIPS	11 Oct to 16 Oct 2004	Hong Kong, China	Hong Kong Sports Institute TBC	Grade 4	Outdoor - Hard
2004	CANADIAN ITF CHAMPIONSHIPS 1	11 Oct to 16 Oct 2004	Canada	Mayfair West Raquet and Fitness Club, Downsview, Ontario	Grade 4	Indoor - Hard
2004	LONDRINA JUNIORS CUP	11 Oct to 17 Oct 2004	Brazil	Londrina Country Club, Parana	Grade 5	Outdoor - Clay
2004	QATAR INTERNATIONAL JUNIOR CHAMPIONSHIP	11 Oct to 15 Oct 2004	Qatar	Qatar Tennis Federation	Grade 5	Outdoor - Hard
2004	ITF JUNIOR CUP COPENHAGEN	12 Oct to 16 Oct 2004	Denmark	Kjobenhavns Boldklub, Copenhagen	Grade 4	Indoor - Hard
2004	CHANDA RUBIN AMERICAN ITF JR CIRCUIT, TEXAS	12 Oct to 17 Oct 2004	USA	Bayard H. Friedman Tennis Centre, Fort Worth	Grade 4	Outdoor - Hard
2004	THAILAND OPEN INTERNATIONAL JUNIOR TENNIS CHAMPIONSHIPS	18 Oct to 24 Oct 2004	Thailand	Nonthaburi	Grade 2	Outdoor - Hard
2004	CANADIAN ITF CHAMPIONSHIPS 2	18 Oct to 23 Oct 2004	Canada	Jarry Park Tennis Centre, Montreal	Grade 3	Indoor - Hard
2004	ITF JUNIOR CUP - KOLDING	18 Oct to 22 Oct 2004	Denmark	Kolding Tennis Club	Grade 4	Indoor - Hard
2004	3RD UAE ITF JUNIOR CHAMPIONSHIPS OF DUBAI	18 Oct to 23 Oct 2004	United Arab Emirates	Dubai	Grade 4	Outdoor - Hard
2004	THE EL PASO YOUTH TENNIS CENTRE ITF TOURNAMENT	18 Oct to 24 Oct 2004	USA	The El Paso Youth Tennis Center, El Paso, Texas	Grade 5	Outdoor - Hard
2004	NOKIA JUNIOR CUP	25 Oct to 29 Oct 2004	Finland	Sport Institute of Finland, Vierumaki	Grade 4	Indoor - Hard
2004	5TH TORNEIG ITF ANDORRA LA VELLA	25 Oct to 30 Oct 2004	Andorra	Centre Esportiv Dels Serradells, Andorra La Vella	Grade 5	Indoor - Carpet
2004	1ST MYANMAR JUNIOR WORLD RANKING TOURNAMENT	27 Oct to 31 Oct 2004	Myanmar	Yangon, Myanmar	Grade 5	Outdoor - Hard
2004	CHANDA RUBIN ITF JUNIOR CLASSIC, SOUTH CAROLINA	02 Nov to 07 Nov 2004	USA	Lexington County Tennis Center, South Carolina	Grade 3	Outdoor - Hard
2004	ITF VIETNAM INTERNATIONAL JUNIOR CHAMPIONSHIPS	02 Nov to 07 Nov 2004	Vietnam	Ho Tay Club & Sao Mai Club, Hanoi	Grade 4	Outdoor - Hard
2004	TATS OPEN	02 Nov to 06 Nov 2004	Finland	Tampereen Tennisseura, Tampere	Grade 4	Indoor - Carpet
2004	SOLO OPEN INTERNATIONAL JUNIOR CHAMPIONSHIPS 2004	02 Nov to 07 Nov 2004	Indonesia	Central Java, Indonesia	Grade 4	Outdoor - Hard
2004	WISMILAK - WIDJOJO SOEJONO CUP 2004	09 Nov to 14 Nov 2004	Indonesia	Surabaya	Grade 4	Outdoor - Hard
2004	CHANDA RUBIN EVERT AMERICAN ITF JR CIRCUIT	09 Nov to 14 Nov 2004	USA	Evert Tennis Academy, Boca Raton, Florida	Grade 4	Outdoor - Hard
2004	BOLIVIA ITF	12 Nov to 21 Nov 2004	Bolivia	Santa Cruz	Grade 5	Outdoor - Clay
2004	"BANQUE RAIFFEISEN JUNIOR OPEN" 7TH INT. LUXEMBOURG INDOOR JUNIOR CHAMPIONSHIPS	15 Nov to 20 Nov 2004	Luxembourg	National Tennis Centre of Luxembourg, Esch/Alzette	Grade 1	Indoor - Hard
2004	SUAN DUSIT ITF JUNIOR GROUP 44	15 Nov to 21 Nov 2004	Thailand	Muang Thong Thani Tennis Complex, Nonthaburi (Bangkok)	Grade 4	Outdoor - Hard
2004	2004 CHINESE TAIPEI INTERNATIONAL JUNIOR CHAMPIONSHIPS	15 Nov to 20 Nov 2004	Chinese Taipei	Yang-Ming Tennis Center, Taiwan	Grade 5	Outdoor - Hard
2004	18TH YUCATAN CUP	22 Nov to 27 Nov 2004	Mexico	Club Campestre de Yucatan, Merida	Grade 1	Outdoor - Hard
2004	PERU ITF	22 Nov to 28 Nov 2004	Peru	Lima	Grade 5	Outdoor - Clay
2004	ITF MALAYSIAN INTERNATIONAL JUNIOR CHAMPIONSHIPS, SARAWAK	24 Nov to 29 Nov 2004	Malaysia	Sarawak Lawn Tennis Club, Sarawak	Grade 3	Outdoor - Hard
2004	EDDIE HERR INTERNATIONAL JUNIOR TENNIS CHAMPIONSHIPS	29 Nov to 05 Dec 2004	USA	Bollettieri Sports Academy, Bradenton, Florida	Grade 1	Outdoor - Hard
2004	ECUADOR ITF	29 Nov to 05 Dec 2004	Ecuador	Guayaquil	Grade 5	Outdoor - Clay
2004	ITF EAST AFRICA CIRCUIT - KENYA	30 Nov to 04 Dec 2004	Kenya	Parklands Sports Club	Grade 4	Outdoor - Clay
2004	RANHILL ITF MALAYSIA INTERNATIONAL JUNIOR CHAMPIONSHIPS	01 Dec to 05 Dec 2004	Malaysia	National Tennis Centre, Kuala Lumpur	Grade 3	Outdoor - Hard
2004	USTA INTERNATIONAL WINTER CHAMPIONSHIPS	06 Dec to 12 Dec 2004	USA	Tennis Center at Crandon Park, Key Biscayne, Florida	Grade 1	Outdoor - Hard
2004	BRUNEI ITF JUNIOR CIRCUIT - CANCELLED	06 Dec to 12 Dec 2004	Brunei	National Tennis Centre, Jalan Berakas	Grade 2	Outdoor - Hard	Cancelled
2004	ITF EAST AFRICA CIRCUIT - ETHIOPIA	06 Dec to 10 Dec 2004	Ethiopia	Addis Ababa	Grade 4	Outdoor - Clay
2004	PRINCE CUP	06 Dec to 10 Dec 2004	USA	Marriot Racquet Club	Grade 4	Outdoor - Hard
2004	PERTH ITF	07 Dec to 12 Dec 2004	Australia	State Tennis Centre, Burswood, WA	Grade 5	Outdoor - Hard
2004	ORANGE BOWL TENNIS CHAMPIONSHIPS	13 Dec to 19 Dec 2004	USA	Tennis Centre Crandon Park, Key Biscayne, Florida	Grade A	Outdoor - Hard
2004	SINGAPORE INTERNATIONAL JUNIOR CHAMPIONSHIPS	13 Dec to 19 Dec 2004	Singapore	Kallang Tennis Centre, Singapore	Grade 5	Outdoor - Hard
2004	2004 ASIAN CLOSED JUNIOR TENNIS CHAMPIONSHIPS	14 Dec to 18 Dec 2004	Chinese Taipei	Chinese Taipei	Grade B2	Outdoor - Hard
2004	HEIVELD FLANDERS INDOOR JUNIOR CHAMPIONSHIPS	26 Dec to 31 Dec 2004	Belgium	Heiveld Tennis Center	Grade 5	Indoor - Hard
2004	27TH INTERNATIONAL CASABLANCA JUNIOR CUP	27 Dec to 02 Jan 2005	Mexico	Club Casablanca Satelite, Tlalnepantla	Grade A	Outdoor - Hard
2005	27TH INTERNATIONAL CASABLANCA JUNIOR CUP	27 Dec to 02 Jan 2005	Mexico	Club Casablanca Satelite, Tlalnepantla	Grade A	Outdoor - Hard
2005	SALK OPEN	01 Jan to 06 Jan 2005	Sweden	SALK, Bromma, Stockholm	Grade 4	Indoor - Hard
2005	ITF WEST AFRICA JUNIORS CIRCUIT	02 Jan to 06 Jan 2005	Benin	Benin	Grade 4	Outdoor - Hard
2005	41ST COFFEE BOWL (COPA DEL CAFE)	03 Jan to 08 Jan 2005	Costa Rica	Costa Rica Country Club, San Jose	Grade 1	Outdoor - Hard
2005	BKSP INTERNATIONAL JUNIOR CHAMPIONSHIPS	04 Jan to 08 Jan 2005	Bangladesh	Bangladesh Krira Shikkha Protistan, Dhaka	Grade 4	Outdoor - Hard
2005	LOY YANG POWER ITF VICTORIAN JUNIOR CHAMPIONSHIPS, TRARALGON	07 Jan to 12 Jan 2005	Australia	Traralgon Tennis Association, Traralgon, Victoria	Grade 1	Outdoor - Hard
2005	VASTERAS INTERNATIONAL 2005	07 Jan to 12 Jan 2005	Sweden	Vasteras TennisKlubb	Grade 4	Indoor - Carpet
2005	ITF WEST AFRICA JUNIORS CIRCUIT	08 Jan to 12 Jan 2005	Togo	Togo	Grade 4	Outdoor - Hard
2005	COPA GATORADE	10 Jan to 16 Jan 2005	Venezuela	Complejo Nacional de Tenis, Caracas	Grade 1	Outdoor - Hard
2005	WILSON ITF JUNIOR CLASSIC PRESENTED BY WUSTENROT	10 Jan to 15 Jan 2005	Austria	Tennisclub Salzburg, Bergheim	Grade 4	Indoor - Carpet
2005	NEWAY INTERNATIONAL JUNIOR TENNIS CHAMPIONSHIPS	11 Jan to 15 Jan 2005	Bangladesh	Zafar Iman Tennis Complex	Grade 3	Outdoor - Hard
2005	UNCLE TOBYS AUSTRALIAN HARDCOURT CHAMPIONSHIPS	16 Jan to 22 Jan 2005	Australia	Nottinghill Pinewood Tennis Club, Melbourne	Grade 1	Outdoor - Hard
2005	COPA AERO REPUBLICA	17 Jan to 23 Jan 2005	Colombia	Country Club of Barranquilla	Grade 1	Outdoor - Clay
2005	THE 12TH SLOVAK JUNIOR INDOOR TOURNAMENT	17 Jan to 23 Jan 2005	Slovakia	TC Slavia Pravnik, Bratislava, Slovakia	Grade 2	Indoor - Carpet
2005	BANGLADESH INTERNATIONAL JUNIOR CHAMPIONSHIPS	18 Jan to 22 Jan 2005	Bangladesh	National Tennis Complex, Dhaka	Grade 3	Outdoor - Hard
2005	CASIO HAMBURG INTERNATIONAL JUNIOR TOURNAMENT	18 Jan to 23 Jan 2005	Germany	Hamburger Tennis Verbande. V	Grade 4	Indoor - Carpet
2005	AUSTRALIAN OPEN JUNIOR CHAMPIONSHIPS	24 Jan to 30 Jan 2005	Australia	Melbourne Park National Tennis Centre	Grade A	Outdoor - Hard
2005	ZS CUP - 17TH CZECH INTERNATIONAL JUNIOR INDOOR CHAMPIONSHIPS	24 Jan to 30 Jan 2005	Czechia	Tennis Club Precolor Prerov, Prerov, Czech Republic	Grade 1	Indoor - Carpet
2005	NICHOLAS MACCHIAVELLO CUP	24 Jan to 30 Jan 2005	Ecuador	Cuenca Tennis & Golf Club	Grade 2	Outdoor - Clay
2005	INDIAN ITF JUNIOR TOURNAMENT - KOLKATA	24 Jan to 29 Jan 2005	India	Dakshin Kalikata Sansad, Kolkata	Grade 3	Outdoor - Clay
2005	4TH ABU DHABI ITF JUNIOR CHAMPIONSHIPS	24 Jan to 28 Jan 2005	United Arab Emirates	Abu Dhabi Tennis Center	Grade 5	Outdoor - Hard
2005	HONG KONG ITF JUNIOR TOURNAMENT	30 Jan to 05 Feb 2005	Hong Kong, China		Grade 5	Outdoor - Hard
2005	ITF INTERNATIONAL JUNIOR CHAMPIONSHIPS	31 Jan to 05 Feb 2005	India	DLTA Tennis Complex, New Delhi	Grade 2	Outdoor - Hard
2005	TORNEO INTERNACIONAL INKA BOWL	31 Jan to 06 Feb 2005	Peru	Peru	Grade 2	Outdoor - Clay
2005	JUNIOR CUP - TERME RADENCI	02 Feb to 06 Feb 2005	Slovenia	TC Radenci	Grade 5	Indoor - Carpet
2005	AUCKLAND 18 & UNDER SUMMER CHAMPIONSHIPS	04 Feb to 09 Feb 2005	New Zealand	Vodafone Tennis Park	Grade 4	Outdoor - Hard
2005	CONDOR DE PLATA TOURNAMENT	07 Feb to 12 Feb 2005	Bolivia	Club de Tenis La Paz	Grade 2	Outdoor - Clay
2005	INDIAN ITF JUNIOR TOURNAMENT - CHANDIGARH	07 Feb to 12 Feb 2005	India	Chandigarh Lawn Tennis Association	Grade 3	Outdoor - Hard
2005	EDIMEX CUP 2005	09 Feb to 13 Feb 2005	Czechia	Tennis Club Edimex	Grade 4	Indoor - Carpet
2005	2005 SUNSMART 18 AND UNDER CANTERBURY CHAMPIONSHIPS	12 Feb to 16 Feb 2005	New Zealand	Scenic Circle Hotels Tennis Centre, Christchurch	Grade 4	Outdoor - Hard
2005	27TH INTERNATIONAL JUNIOR TOURNAMENT CHILE	14 Feb to 20 Feb 2005	Chile	Club Palestino, Santiago	Grade 2	Outdoor - Clay
2005	DANISH ITF JUNIOR TOURNAMENT	14 Feb to 19 Feb 2005	Denmark	Horsholm Rungsted Tennisclub, Rungsted Kyst	Grade 4	Indoor - Carpet
2005	22ND INTERNATIONAL JUNIOR CHAMPIONSHIPS OF SRI LANKA	14 Feb to 20 Feb 2005	Sri Lanka	Sri Lanka Tennis Association, Colombo	Grade 5	Outdoor - Clay
2005	1A COPA INTERNACIONAL BRITANIA	14 Feb to 20 Feb 2005	Mexico		Grade 5	Outdoor - Hard
2005	AMI WELLINGTON 18 & U SUMMER CHAMPIONSHIPS	19 Feb to 23 Feb 2005	New Zealand	Wellington Renouf Tennis Centre, Brooklyn, Wellington	Grade 5	Outdoor - Hard
2005	RAIFFEISEN JUNIOR OPEN 8TH INT. LUXEMBOURG INDOOR JUNIOR CHAMPIONSHIPS - CANCELLED	21 Feb to 26 Feb 2005	Luxembourg	National Tennis Centre of Luxembourg, Esch/Alzette	Grade 1	Indoor - Hard	Cancelled
2005	26TH ARGENTINA CUP	21 Feb to 27 Feb 2005	Argentina	Club Nautico Mar Del Plata	Grade 2	Outdoor - Clay
2005	IPP JUNIOR OPEN	21 Feb to 25 Feb 2005	Finland	Myllypuron Tennis Center, Helsinki	Grade 4	Indoor - Hard
2005	JALISCO INTERNATIONAL JUNIOR CUP	21 Feb to 27 Feb 2005	Mexico		Grade 5	Outdoor - Clay
2005	THE CHIEF MINISTERS CUP - ITF MALAYSIAN INT. JUNIOR CHAMPIONSHIPS	22 Feb to 27 Feb 2005	Malaysia	Sarawak Lawn Tennis Centre	Grade 3	Outdoor - Hard
2005	ITF CENTREPOINT ALMERE JUNIOR CHAMPIONSHIPS	23 Feb to 26 Feb 2005	Netherlands	TV Centre Point, Almere	Grade 4	Indoor - Hard
2005	URUGUAY BOWL	28 Feb to 05 Mar 2005	Uruguay	Carrasco Lawn Tennis, Montevideo	Grade 2	Outdoor - Clay
2005	BLACK GOLD OF UDMURTIA	28 Feb to 06 Mar 2005	Russia	FOC Zdorovie	Grade 3	Indoor - Hard
2005	ITF OSLO INDOOR 2005	28 Feb to 05 Mar 2005	Norway	Haslevangen, Oslo	Grade 4	Indoor - Carpet
2005	IBM BUSINESS CONSULTING SERVICES ADELAIDE ITF	28 Feb to 05 Mar 2005	Australia	Tea Tree Gully Tennis Club, Adelaide, SA	Grade 4	Outdoor - Hard
2005	TACA GROUP BOWL	28 Feb to 05 Mar 2005	El Salvador	Final Calle La Sabana, Ciudad Merliot, San Salvador	Grade 4	Outdoor - Hard
2005	SLIM ZANAT ITF JUNIORS	28 Feb to 04 Mar 2005	Algeria	Tennis Club TABACOOP, Annaba	Grade 5	Outdoor - Clay
2005	INTERNATIONAL BAVARIAN JUNIOR CHALLENGE	01 Mar to 06 Mar 2005	Germany	Tennis Center Noris, Nurnberg	Grade 2	Indoor - Carpet
2005	BRUNEI ITF JUNIOR CIRCUIT	01 Mar to 06 Mar 2005	Brunei	National Tennis Centre, Jalan Berakas	Grade 4	Outdoor - Hard
2005	SIAULIAI MAYOR'S CUP	02 Mar to 06 Mar 2005	Lithuania	Siauliai Tennis School	Grade 4	Indoor - Carpet
2005	25TH ASUNCION BOWL	07 Mar to 13 Mar 2005	Paraguay	Yacht y Golf Club Paraguayo	Grade 1	Outdoor - Clay
2005	COSTA RICA BOWL	07 Mar to 12 Mar 2005	Costa Rica	Costa Rica Tennis Club, San Jose	Grade 3	Outdoor - Hard
2005	IBM BUSINESS CONSULTING SERVICES NEW SOUTH WALES ITF	07 Mar to 12 Mar 2005	Australia	Gosford Tennis Centre, NSW	Grade 4	Outdoor - Hard
2005	ORAN ITF JUNIORS	07 Mar to 11 Mar 2005	Algeria	Algerian Tennis Association, Algiers, Algeria	Grade 4	Outdoor - Clay
2005	SALON PAS INDONESIA JUNIOR CHAMPIONSHIPS	08 Mar to 13 Mar 2005	Indonesia	Jakarta	Grade 2	Outdoor - Hard
2005	ITF KRAMFORS HIGH COAST JUNIOR WORLD RANKING TOURNAMENT	08 Mar to 13 Mar 2005	Sweden	Kramfors Tenniscenter	Grade 3	Indoor - Hard
2005	TROFEUL D STURDZA	08 Mar to 13 Mar 2005	Moldova	National Tennis Centre	Grade 3	Indoor - Carpet
2005	ENRI OPEN 2005	09 Mar to 13 Mar 2005	Latvia	TK Enri, Riga	Grade 5	Indoor - Carpet
2005	35TH BANANA BOWL	14 Mar to 20 Mar 2005	Brazil	Associcao Desportiva Sao Jose	Grade A	Outdoor - Clay
2005	GENTING ITF MALAYSIAN INTERNATIONAL JUNIOR CHAMPIONSHIPS 2005	14 Mar to 19 Mar 2005	Malaysia	National Tennis Centre, Kuala Lumpur	Grade 1	Outdoor - Hard
2005	PANAMA BOWL	14 Mar to 20 Mar 2005	Panama	Llanos de Curundu	Grade 4	Outdoor - Clay
2005	KRAMFORS JUNIOR CHALLENGE	14 Mar to 19 Mar 2005	Sweden	Kramfors Tennis Center	Grade 4	Indoor - Hard
2005	SIDI FREDJ ITF JUNIORS	14 Mar to 18 Mar 2005	Algeria	Tennis Club de Sidi Fredj, Algiers	Grade 4	Outdoor - Clay
2005	LEUGGERN JUNIOR TROPHY	14 Mar to 19 Mar 2005	Switzerland	Sportcenter Leuggern, Leuggern	Grade 5	Outdoor - Carpet
2005	23RD INTERNATIONAL JUNIOR CHAMPIONSHIPS OF CROATIA	15 Mar to 20 Mar 2005	Croatia	Tennis Club Istraturist, Umag	Grade 1	Outdoor - Clay
2005	ITF MAURITIUS INTERNATIONAL JUNIOR CHAMPIONSHIPS	15 Mar to 19 Mar 2005	Mauritius	Petit Camp de Tennis	Grade 3	Outdoor - Hard
2005	THAILAND INTERNATIONAL JUNIOR TENNIS CHAMPIONSHIPS	21 Mar to 27 Mar 2005	Thailand	Siam Bayshore Resort Hotel, Pattaya City	Grade 1	Outdoor - Hard
2005	27TH GERDAU TENNIS CUP	21 Mar to 27 Mar 2005	Brazil		Grade 1	Outdoor - Clay
2005	AFRICAN CLOSED JUNIOR CHAMPIONSHIPS	21 Mar to 26 Mar 2005	Mauritius		Grade B2	Outdoor - Hard
2005	CHANDA RUBIN ITF JUNIOR CIRCUIT - COLLEGE STATION, TEXAS	22 Mar to 27 Mar 2005	USA	College Station, Texas	Grade 5	Outdoor - Hard
2005	30TH CITY OF FLORENCE INTERNATIONAL TOURNAMENT	23 Mar to 28 Mar 2005	Italy	Circolo Del Tennis Firenze, Florence	Grade 2	Outdoor - Clay
2005	19TH PASCUAS BOWL	23 Mar to 27 Mar 2005	Paraguay		Grade 4	Outdoor - Clay
2005	IBM ITF JUNIOR CIRCUIT 2005	28 Mar to 02 Apr 2005	Trinidad & Tobago	Jean Pierre Sports Complex, Port of Spain	Grade 4	Outdoor - Hard
2005	MALTA ITF JUNIOR TOURNAMENT	28 Mar to 03 Apr 2005	Malta	To be confirmed	Grade 5	Outdoor - Hard
2005	COPA VENDIMIA 2005	28 Mar to 02 Apr 2005	Argentina	Mendoza Tenis Club	Grade 5	Outdoor - Clay
2005	16TH MITSUBISHI-LANCER INTERNATIONAL JUNIORS CHAMPIONSHIPS	29 Mar to 03 Apr 2005	Philippines	Rizal Memorial Tennis Center, Manila	Grade 1	Outdoor - Hard
2005	3RD SFAX ITF JUNIOR TOURNAMENT	29 Mar to 02 Apr 2005	Tunisia	Tennis Club de Sfax, Sfax	Grade 3	Outdoor - Hard
2005	CHINESE TAIPEI INTERNATIONAL JUNIOR CHAMPIONSHIPS	29 Mar to 03 Apr 2005	Chinese Taipei	Shin-Chuang Stadium Taipei County, Taiwan	Grade 4	Outdoor - Hard
2005	USTA INTERNATIONAL SPRING CHAMPIONSHIPS	04 Apr to 10 Apr 2005	USA	Carson, California	Grade 1	Outdoor - Hard
2005	FRENCH RIVIERA INTERNATIONAL JUNIOR OPEN	04 Apr to 10 Apr 2005	France	Tennis Club du Cap D'Ail	Grade 2	Outdoor - Clay
2005	TOURNOI INTERNATIONAL JUNIOR DE ST FRANCOIS	04 Apr to 09 Apr 2005	Guadeloupe	Tennis Club de Saint Francois	Grade 4	Outdoor - Hard
2005	JAPAN OPEN JUNIOR CHAMPIONSHIPS 2005	05 Apr to 10 Apr 2005	Japan	Higashiyama Park Tennis Center, Nagoya	Grade 1	Outdoor - Carpet
2005	4TH MONASTIR ITF JUNIOR TOURNAMENT	05 Apr to 09 Apr 2005	Tunisia	Monastir Tennis Club, Monastir, Tunisia	Grade 3	Outdoor - Hard
2005	2005 ASIAN CLOSED JUNIOR TENNIS CHAMPIONSHIPS	11 Apr to 17 Apr 2005	Korea, Rep.	Korea	Grade B1	Outdoor - Hard
2005	EASTER BOWL - US CLOSED CHAMPIONSHIPS	11 Apr to 17 Apr 2005	USA	Palm Springs, California	Grade B1	Outdoor - Hard
2005	ISTRES INTERNATIONAL JUNIOR TOURNAMENT	11 Apr to 17 Apr 2005	France	Le Village Tennis Club, Miramas	Grade 2	Outdoor - Clay
2005	FIRST CARIBBEAN INTERNATIONAL BANK INTERNATIONAL JUNIOR CHAMPIONSHIPS 2005	11 Apr to 16 Apr 2005	Barbados	National Tennis Centre, St Michael	Grade 4	Outdoor - Hard
2005	INTERNATIONAL JUNIOR TOURNAMENT OF SAINTE MARIE - CANCELLED	11 Apr to 16 Apr 2005	Martinique	Tennis Club de Sainte Marie	Grade 5	Outdoor - Hard	Cancelled
2005	MOSTAR OPEN 2005	13 Apr to 17 Apr 2005	Bosnia and Herzegovina	Tennis Club Dulic	Grade 5	Outdoor - Clay
2005	TOURNOI INTERNATIONAL JUNIOR DU TRIANGLE D'OR	18 Apr to 24 Apr 2005	France	Tennis Club Beaulieu Sur Mer	Grade 1	Outdoor - Clay
2005	27TH SLOVAKIA CUP 2005	19 Apr to 24 Apr 2005	Slovakia	TK Kupele Piestany	Grade 2	Outdoor - Clay
2005	IIL OPEN OBRALIA INTERNATIONAL JUNIOR PILAR DE LA HORADADA	19 Apr to 23 Apr 2005	Spain	Club de Tenis Horadada, Alicante	Grade 5	Outdoor - Hard
2005	LEE DUK HEE CUP KOREA INTERNATIONAL JUNIOR CHAMPIONSHIPS	20 Apr to 24 Apr 2005	Korea, Rep.	Olympic Tennis Courts, Seoul	Grade 4	Outdoor - Hard
2005	GURU CUP 22ND INTERNATIONAL JUNIOR TOURNAMENT SALSOMAGGIORE TERME	25 Apr to 01 May 2005	Italy	Tennis Club Salsomaggiore	Grade 2	Outdoor - Clay
2005	2005 CANADIAN INDOOR CHAMPIONSHIPS	25 Apr to 30 Apr 2005	Canada	Cedar Springs Health, Racquet & Sports Club, Burlington	Grade 5	Indoor - Hard
2005	CAMPEONATOS INTERNACIONALES JUNIOR DE TENIS DE LA COMUNIDAD VALENCIANA	26 Apr to 30 Apr 2005	Spain	Equelite - Juan Carlos Ferrero Tenis Academy	Grade 3	Outdoor - Hard
2005	ISRAEL ITF JUNIOR TOURNAMENT 1	26 Apr to 30 Apr 2005	Israel	Bat Yam Tennis Centre, Bat Yam	Grade 4	Outdoor -
2005	INTERNATIONAL CHAMPIONSHIPS OF ROMANIA	26 Apr to 01 May 2005	Romania	Bals, Romania	Grade 5	Outdoor - Clay
2005	CHANDA RUBIN LOUISIANA ITF JUNIOR TENNIS CLASSIC	26 Apr to 01 May 2005	USA	Baton Rouge, Louisiana	Grade 5	Outdoor - Hard
2005	13TH INTERNATIONAL JUNIOR TOURNAMENT CITTA' DI PRATO	02 May to 07 May 2005	Italy	Tennis Club Prato, Prato	Grade 2	Outdoor - Clay
2005	ISRAEL ITF JUNIOR TOURNAMENT 2	03 May to 07 May 2005	Israel	Haifa Tennis Center, Haifa	Grade 4	Outdoor -
2005	29TH MAMAIA-SEN JUNIOR ITF TOURNAMENT	03 May to 08 May 2005	Romania	Tennis Club Sen, Mamaia	Grade 4	Outdoor - Clay
2005	CHANDA RUBIN ITF JUNIOR CIRCUIT DESTIN FLORIDA	03 May to 08 May 2005	USA	Destin, Florida	Grade 5	Outdoor - Clay
2005	27TH INTERNATIONAL JUNIOR TOURNAMENT "CITTA' DI SANTA CROCE"	09 May to 15 May 2005	Italy	Tennis Club Santa Croce	Grade 1	Outdoor - Clay
2005	26TH INTERNATIONAL RAIFFEISEN SPRING BOWL	10 May to 15 May 2005	Austria	Tennis Center No Landesportschule, St. Polten	Grade 2	Outdoor - Clay
2005	ISRAEL ITF JUNIOR TOURNAMENT 3	10 May to 14 May 2005	Israel	Beer Sheva Tennis Centre, Beer Sheva	Grade 4	Outdoor -
2005	PLOVDIV CUP	10 May to 15 May 2005	Bulgaria		Grade 5	Outdoor - Clay
2005	46TH TROFEO BONFIGLIO "CAMPIONATI INTERNAZIONALI D'ITALIA"	16 May to 22 May 2005	Italy	Tennis Club Milano	Grade A	Outdoor - Clay
2005	MONTENEGRO OPEN	16 May to 21 May 2005	Serbia & Montenegro	Tennis Club Nec Podgorica	Grade 4	Outdoor - Clay
2005	TSZ CUP	16 May to 21 May 2005	Russia	TSZ Tennis Center, Togliatti	Grade 4	Outdoor - Hard
2005	ENKA JUNIOR	16 May to 22 May 2005	Turkiye	Enka Sports Club, Istanbul	Grade 5	Outdoor - Hard
2005	1ST OPEN JUNIOR INTERNATIONAL CHILE	16 May to 22 May 2005	Chile	Club Palestino, Santiago	Grade 5	Outdoor - Clay
2005	LA VIE SPORT JUNIOR CUP VILLACH 2005	17 May to 21 May 2005	Austria	Villacher Arbeiter Sportverein, Villach	Grade 2	Outdoor - Clay
2005	41ST ASTRID BOWL CHARLEROI, BELGIAN INTERNATIONAL JUNIOR CHAMPIONSHIPS	23 May to 28 May 2005	Belgium	Royal Astrid Tennis Club, Loverval	Grade 1	Outdoor - Clay
2005	SAMARA CUP	23 May to 29 May 2005	Russia	Samara Sports School	Grade 3	Outdoor - Hard
2005	IDOM CUP	24 May to 29 May 2005	Hungary	Idom Team 2000 Tenisz SE, Budapest	Grade 4	Outdoor - Clay
2005	ROLAND GARROS 2005	29 May to 05 Jun 2005	France	Stade Roland Garros, Paris	Grade A	Outdoor - Clay
2005	25TH TASHKENT INTERNATIONAL JUNIOR TOURNAMENT	30 May to 04 Jun 2005	Uzbekistan	Tashkent Tennis Centre, Tashkent City	Grade 3	Outdoor - Hard
2005	ITF INTERNATIONAL TOURNAMENT OF MONTERREY	30 May to 05 Jun 2005	Mexico		Grade 5	Outdoor - Hard
2005	TINGIS CUP	30 May to 04 Jun 2005	Morocco	Tennis Club Municipal de Tanger	Grade 5	Outdoor - Clay
2005	ESTONIAN JUNIOR OPEN	31 May to 05 Jun 2005	Estonia	Nomme Tennis Club, Talinn	Grade 4	Outdoor - Clay
2005	RAUCHCUP	01 Jun to 05 Jun 2005	Hungary	Epitok Tenisz Klub, Budapest	Grade 2	Outdoor - Clay
2005	OZEROV CUP	06 Jun to 12 Jun 2005	Russia	Sport Club Balashikha, Moscow	Grade 3	Outdoor - Clay
2005	RIAD 21 - RABAT	06 Jun to 11 Jun 2005	Morocco	Association Sportive de la Redal, Agdal Rabat	Grade 3	Outdoor - Clay
2005	INTERNATIONAL JUNIOR CUP OF TAMPICO	06 Jun to 11 Jun 2005	Mexico	Racquet Club de Tampico	Grade 5	Outdoor - Hard
2005	13TH INTERNATIONAL JUNIOR TOURNAMENT OF OFFENBACH/MAIN	07 Jun to 12 Jun 2005	Germany	Hessischer Tennis-Verband	Grade 1	Outdoor - Clay
2005	9TH NAMANGAN INTERNATIONAL JUNIOR TOURNAMENT	07 Jun to 11 Jun 2005	Uzbekistan	Dustlik - Namangan Tennis Club, Namangan City	Grade 3	Outdoor - Hard
2005	RAQUETTE D'OR, MOHAMMEDIA	13 Jun to 18 Jun 2005	Morocco	Royale Tennis Club de Mohammedia	Grade 2	Outdoor - Clay
2005	USTA INTERNATIONAL GRASS COURT CHAMPIONSHIPS	13 Jun to 18 Jun 2005	USA	The Philadelphia Cricket Club	Grade 3	Outdoor - Grass
2005	DONETSK CUP BY ARS	13 Jun to 18 Jun 2005	Ukraine	Sports Palace 'Lokomotiv', Donetsk	Grade 4	Outdoor - Hard
2005	INTERNATIONAL TENNIS CHAMPIONSHIPS OF KYRGYZSTAN	13 Jun to 17 Jun 2005	Kyrgyzstan	Tai-Break Club, Bishkek	Grade 5	Outdoor - Clay
2005	COPA CARIARI	13 Jun to 18 Jun 2005	Costa Rica	Cariari Country Club	Grade 5	Outdoor - Hard
2005	6TH GERRY WEBER JUNIOR OPEN	14 Jun to 18 Jun 2005	Germany	TC Blau-Weiss Halle e.V, Halle/Westfalen	Grade 3	Outdoor - Grass
2005	PROKOM CUP	15 Jun to 19 Jun 2005	Poland	Klub Tenisowy ARKA, Gdynia	Grade 4	Outdoor - Clay
2005	LTA INTERNATIONAL JUNIOR CHAMPIONSHIPS - ROEHAMPTON	19 Jun to 24 Jun 2005	Great Britain	The Bank of England Sports Ground, Roehampton, London	Grade 1	Outdoor - Grass
2005	MEDITERRANEE AVENIR - CASABLANCA	20 Jun to 26 Jun 2005	Morocco	Club Olympic Casablancais, Casablanca	Grade 2	Outdoor - Clay
2005	HEAD CUP	20 Jun to 26 Jun 2005	Ukraine	Antei Club, Kiev	Grade 3	Outdoor - Clay
2005	THAMRIN CUP INTERNATIONAL JUNIOR CHAMPIONSHIPS	20 Jun to 27 Jun 2005	Indonesia	Kelapa Gading Sport Club, Jakarta Utara	Grade 4	Outdoor - Hard
2005	ITF TOURNAMENT OF NEW CALEDONIA	20 Jun to 24 Jun 2005	New Caledonia	Ligue Caledonienne de tennis, Nouvelle-Caledonie	Grade 5	Outdoor - Hard
2005	BANK OF BERMUDA FOUNDATION ITF JUNIOR CIRCUIT TOURNAMENT	20 Jun to 25 Jun 2005	Bermuda	W.E.R. Joell Tennis Stadium	Grade 5	Outdoor - Hard
2005	4TH COPA HORIZONTES DE LA AMISTAD	20 Jun to 26 Jun 2005	Cuba	Centro Nacional de Tenis, Havana	Grade 5	Outdoor - Hard
2005	THE JUNIOR CHAMPIONSHIPS, WIMBLEDON	25 Jun to 03 Jul 2005	Great Britain	All England Lawn Tennis & Croquet Club, Wimbledon	Grade A	Outdoor - Grass
2005	BIESTERBOS OPEN 2005	27 Jun to 03 Jul 2005	Netherlands	Tennis Club Bakkum, Castricum	Grade 2	Outdoor - Clay
2005	23 BRUCHKOEBELER BODY & BALL	27 Jun to 03 Jul 2005	Germany	TC Bruchkoebel, Bruchkobel	Grade 4	Outdoor - Clay
2005	BAHAMAS INTERNATIONAL JUNIOR TENNIS OPEN	27 Jun to 02 Jul 2005	Bahamas	National Tennis Centre, Nassau	Grade 5	Outdoor - Hard
2005	DANISH JUNIOR CUP 2005	27 Jun to 03 Jul 2005	Denmark	Aarhus 1900 Tennis, Hojbjerg	Grade 5	Outdoor - Clay
2005	SOUTH PACIFIC OPEN JUNIOR CHAMPIONSHIPS	28 Jun to 02 Jul 2005	Fiji	Fiji Regional Tennis Centre, Lautoka	Grade 4	Outdoor - Hard
2005	PANGDAM SILIWANGI CUP - INTERNATIONAL JUNIOR CHAMPIONSHIPS	28 Jun to 03 Jul 2005	Indonesia	Siliwangi Tennis Centre, Bandung West Jawa	Grade 4	Outdoor - Hard
2005	TOURNOI INTERNATIONAL JUNIOR DE LA VILLE DE TUNIS	29 Jun to 03 Jul 2005	Tunisia	Tennis Club de Tunis	Grade 3	Outdoor - Clay
2005	5TH CARTHAGO CUP	04 Jul to 09 Jul 2005	Tunisia	Tennis Club de Carthage, Hannibal	Grade 4	Outdoor - Clay
2005	12TH ARUBA INTERNATIONAL JUNIOR TOURNAMENT / TIHTA	04 Jul to 09 Jul 2005	Aruba	To be confirmed	Grade 4	Outdoor - Hard
2005	GOVERNOR CUP	04 Jul to 10 Jul 2005	Russia	Gubernatorsky Tennisny Klub, St Petersburg	Grade 4	Outdoor - Clay
2005	ITF OSLO OUTDOOR 2005	04 Jul to 10 Jul 2005	Norway	TO BE CONFIRMED	Grade 5	Outdoor - Clay
2005	2005 MAXX HOTEL JUNIOR TENNIS CHAMPIONSHIPS	04 Jul to 10 Jul 2005	Thailand	Panya Sports Complex Tennis Courts	Grade 5	Outdoor - Hard
2005	OSTROG ACADEMIA CUP	04 Jul to 10 Jul 2005	Ukraine	Ostrog University	Grade 5	Outdoor - Clay
2005	29TH GERMAN JUNIOR OPEN	05 Jul to 10 Jul 2005	Germany	ETUF Essen, Essen	Grade 1	Outdoor - Clay
2005	ITF LEEUWENBERGH OPEN 2005	05 Jul to 10 Jul 2005	Netherlands	Tennis Park Leeuwenbergh, Den Haag	Grade 4	Outdoor - Clay
2005	RADO DARWIN ITF JUNIOR CHAMPIONSHIPS	06 Jul to 11 Jul 2005	Australia	Gardens Tennis Complex, Darwin	Grade 3	Outdoor - Hard
2005	VILNIUS OPEN 18&UNDER	06 Jul to 10 Jul 2005	Lithuania	Azuolyno sporto ir sveikatingumo centras, Kaunas	Grade 5	Outdoor - Clay
2005	ST.MAARTEN JUNIORS OPEN 2005	11 Jul to 16 Jul 2005	Netherlands Antilles	To be confirmed	Grade 4	Outdoor - Hard
2005	MOUHAFAZA CLUB INTERNATIONAL ITF JUNIOR TOURNAMENT	11 Jul to 16 Jul 2005	Syria	Damascus	Grade 4	Outdoor - Hard
2005	2005 MERCEDES CUP	11 Jul to 17 Jul 2005	Thailand	Bangkok	Grade 4	Outdoor - Hard
2005	WINCHESTER JUNIOR ITF TOURNAMENT	11 Jul to 16 Jul 2005	Great Britain	Winchester Lawn Tennis & Squash Club	Grade 4	Outdoor - Hard
2005	BOIS-CARRE JUNIOR OPEN 2005	11 Jul to 16 Jul 2005	Switzerland	Tennisclub Bois Carre, Vessy	Grade 5	Outdoor - Clay
2005	RANKA OPEN	11 Jul to 15 Jul 2005	Finland	Finland Tennis Club, Helsinki	Grade 5	Outdoor - Clay
2005	2005 CANADIAN U18 ITF JUNIOR WORLD RANKING EVENT	11 Jul to 15 Jul 2005	Canada	Stanley Park Tennis Centre, Vancouver	Grade 5	Outdoor - Hard
2005	SPORTASTIC JUNIOR OPEN WELS, PRESENTED BY ISOSPEED	12 Jul to 17 Jul 2005	Austria	UTC Wels	Grade 1	Outdoor - Clay
2005	RADO ITF NORTHERN TERRITORY JUNIOR CHAMPIONSHIPS	12 Jul to 17 Jul 2005	Australia	Gardens Tennis Complex, Darwin	Grade 3	Outdoor - Hard
2005	AIR- BERLIN JUNIOR OPEN	12 Jul to 16 Jul 2005	Germany	LTTC Rot-Weiss, Berlin	Grade 4	Outdoor - Clay
2005	INTERNATIONAL FLOWER BULB TOURNAMENT	12 Jul to 17 Jul 2005	Netherlands	Tennispark Hillegom, Hillegom	Grade 4	Outdoor - Clay
2005	SAFINA CUP	13 Jul to 17 Jul 2005	Czechia	1-CLTK Praha	Grade 4	Outdoor - Clay
2005	MOVENPICK INTERNATIONAL JUNIOR CHAMPIONSHIPS	18 Jul to 24 Jul 2005	Egypt	Movenpick Resort Cairo Pyramids Hotel, Giza	Grade 3	Outdoor - Clay
2005	CABLE & WIRELESS ITF JAMAICA JUNIOR TOURNAMENT	18 Jul to 24 Jul 2005	Jamaica	The Eric Bell Tennis Centre, Kingston	Grade 4	Outdoor - Hard
2005	21ST DAMASCUS INTERNATIONAL JUNIOR TOURNAMENT	18 Jul to 23 Jul 2005	Syria	Teshrein Sport Complex, Damascus	Grade 4	Outdoor - Hard
2005	ITF RUSHBROOKE JUNIOR INTERNATIONAL	18 Jul to 22 Jul 2005	Ireland	Rushbrooke Lawn Tennis & Croquet Club, Cobh, Co. Cork	Grade 5	Outdoor - Carpet
2005	SATPC JUNIOR ITF TOURNAMENT	19 Jul to 24 Jul 2005	South Africa	SA Tennis Performance Centre, Pretoria	Grade 2	Outdoor - Hard
2005	AOTK CUP	19 Jul to 23 Jul 2005	Estonia	Tomndiraiza Tennisekeskus, Tallinn	Grade 4	Outdoor - Carpet
2005	NEW ZEALAND 18 & UNDER INDOOR CHAMPIONSHIPS	19 Jul to 24 Jul 2005	New Zealand	Vodafone Tennis Park Complex, Glen Innes, Auckland	Grade 4	Indoor - Hard
2005	EX PILSEN WILSON CUP	20 Jul to 24 Jul 2005	Czechia	TK Slavia Pilsner Urquell, Plzen	Grade 3	Outdoor - Clay
2005	COPA MERENGUE	24 Jul to 30 Jul 2005	Dominican Republic	Parque del Este	Grade 4	Outdoor - Hard
2005	SATPC2 JUNIOR ITF TOURNAMENT	25 Jul to 30 Jul 2005	South Africa	Groenkloof Tennis Stadium, Pretoria	Grade 2	Outdoor - Hard
2005	BMW JUNIOR OPEN 2005	25 Jul to 30 Jul 2005	Luxembourg	Tennis Club de Stade	Grade 2	Outdoor - Clay
2005	SMASH INTERNATIONAL JUNIOR CHAMPIONSHIPS	25 Jul to 31 Jul 2005	Egypt	Smash Tennis Academy, Cairo	Grade 3	Outdoor - Clay
2005	DONNYBROOK JUNIOR INTERNATIONAL	25 Jul to 29 Jul 2005	Ireland	Donnybrook Tennis Club, Donnybrook, Dublin 4	Grade 5	Outdoor - Carpet
2005	2ND OPEN JUNIOR INTERNATIONAL CHILE 2005-CANCELLED	25 Jul to 31 Jul 2005	Chile	TBC - Club Palestino, Santiago	Grade 5	Outdoor - Clay	Cancelled
2005	OPEN PREVENTIVA ITF JUNIOR 2005	27 Jul to 30 Jul 2005	Spain	Club de Tenis Jose Lopez Maeso, Madrid	Grade 5	Outdoor - Hard
2005	JITIC, CENTRAL AMERICA & CARIBBEAN CLOSED	01 Aug to 07 Aug 2005	Dominican Republic	Santo Domingo, Dominican Republic	Grade B3	Outdoor - Hard
2005	ITF SOUTH / CENTRAL AFRICA JUNIORS CIRCUIT - NAMIBIA	01 Aug to 05 Aug 2005	Namibia	Windhoek, Namibia	Grade 4	Outdoor - Hard
2005	INTERNATIONAL TENNIS CHAMPIONSHIPS 18 & UNDER - BISHKEK	01 Aug to 06 Aug 2005	Kyrgyzstan	Tai-Break Club, Bishkek	Grade 4	Outdoor - Clay
2005	11TH INTERNACIONAL JUNIOR DE LEIRIA	02 Aug to 06 Aug 2005	Portugal	Centro Internacional de Tennis, Leiria	Grade 4	Outdoor - Clay
2005	10TH SLOVENIAN JUNIOR OPEN 2005	03 Aug to 07 Aug 2005	Slovenia	Teniski Klub, Domzale	Grade 3	Outdoor - Clay
2005	ITF SOUTH / CENTRAL AFRICA JUNIORS CIRCUIT - BOTSWANA	07 Aug to 11 Aug 2005	Botswana		Grade 4	Outdoor - Hard
2005	TACA DIOGO NAPOLES	08 Aug to 13 Aug 2005	Portugal	Lawn Tennis Clube da Foz, Porto	Grade 4	Outdoor - Clay
2005	TAMPICO JUNIOR CUP 2005	08 Aug to 13 Aug 2005	Mexico	Raquet Club de Tampico	Grade 4	Outdoor - Hard
2005	COPA NACIONES AMIGAS	08 Aug to 14 Aug 2005	Colombia	Club Campestre de Ibague, Ibague-Tolima	Grade 5	Outdoor - Clay
2005	ZTK JUNIOR OPEN	10 Aug to 14 Aug 2005	Slovenia	ZTK Maribor	Grade 4	Outdoor - Clay
2005	INTERNATIONAL CHAMPIONSHIPS OF SILESIA	10 Aug to 14 Aug 2005	Poland	Ks Mostostal Zabrze	Grade 4	Outdoor - Clay
2005	ITF SOUTH AND CENTRAL AFRICA JUNIOR CIRCUIT - ZIMBABWE	13 Aug to 17 Aug 2005	Zimbabwe		Grade 4	Outdoor - Hard
2005	XIV COPA MUNDO MAYA 2005	15 Aug to 21 Aug 2005	Guatemala	Club Aleman, Colonia Tecun Uman	Grade 4	Outdoor - Hard
2005	COCA COLA ITF JUNIOR TOURNAMENT	15 Aug to 20 Aug 2005	St. Lucia	St Lucia Racquet Club, Castries	Grade 5	Outdoor - Hard
2005	COPA CLUB CAMPESTRE FARALLONES	15 Aug to 21 Aug 2005	Colombia	Club Campestre, Cali	Grade 5	Outdoor - Clay
2005	VILA DO CONDE JUNIOR TENNIS CUP	16 Aug to 21 Aug 2005	Portugal	Parque de Jogos de Vila Do Conde	Grade 3	Outdoor - Hard
2005	ITF LEEUWENBERGH 2 2005	16 Aug to 21 Aug 2005	Netherlands	Tennis Park Leeuwenbergh, Den Haag	Grade 4	Indoor - Clay
2005	CHINESE TAIPEI INTERNATIONAL JUNIOR CHAMPIONSHIPS	16 Aug to 21 Aug 2005	Chinese Taipei	Yang-Ming Tennis Center, Taiwan	Grade 4	Outdoor - Hard
2005	ITF CORFU JUNIOR TOURNAMENT	16 Aug to 21 Aug 2005	Greece	Corfu Tennis Club	Grade 5	Outdoor - Carpet
2005	8TH INTERNATIONAL TOURNAMENT U18 2005	17 Aug to 21 Aug 2005	Slovakia	TK Slovan Bratislava	Grade 4	Outdoor - Clay
2005	MERA CUP	17 Aug to 21 Aug 2005	Poland	WKT Mera, Warsaw	Grade 4	Outdoor - Clay
2005	DEMA CUP	17 Aug to 21 Aug 2005	Bulgaria	Tennis Club Haskovo	Grade 5	Outdoor - Clay
2005	OCEANIA CLOSED JUNIOR CHAMPIONSHIPS	21 Aug to 25 Aug 2005	Fiji	Dr Robin Mitchell Regional Training Centre, Lautoka	Grade B2	Outdoor - Hard
2005	US JUNIOR INTERNATIONAL HARD COURT CHAMPIONSHIPS	22 Aug to 27 Aug 2005	USA	Atlantic Club, New Jersey	Grade 3	Outdoor - Hard
2005	VII COPA CRISTAL	22 Aug to 27 Aug 2005	El Salvador	Final Calle La Sabana, Ciudad Merliot	Grade 4	Outdoor - Hard
2005	CLERMONT-FERRAND JUNIOR TOURNAMENT	22 Aug to 28 Aug 2005	France	Stade Clermontois Tennis Club, Clermont-Ferrand	Grade 4	Outdoor - Clay
2005	AMMAN ITF JUNIOR CIRCUIT	22 Aug to 26 Aug 2005	Jordan	Jordan Tennis Federation, Amman	Grade 5	Outdoor - Hard
2005	SOMCLAY JUNIOR OPEN	23 Aug to 28 Aug 2005	Belgium	Heiveld Tennis Center, St.Katelijne Waver	Grade 3	Outdoor - Clay
2005	MISKOLC OPEN	24 Aug to 28 Aug 2005	Hungary	PUNKOSDHEGYI SZABADIDO KOZPONT, Miskolc	Grade 3	Outdoor - Clay
2005	EPETION CUP	24 Aug to 28 Aug 2005	Croatia	Tenis Kamp Stobrec, Split	Grade 5	Outdoor - Clay
2005	BELARUS CUP	24 Aug to 28 Aug 2005	Belarus	Olympic Training Centre for Tennis, Minsk	Grade 5	Outdoor - Clay
2005	KENANA CUP	24 Aug to 28 Aug 2005	Bulgaria	Tennis Club Haskovo	Grade 5	Outdoor - Clay
2005	JEJU INTERNATIONAL JUNIOR CHAMPIONSHIPS	24 Aug to 28 Aug 2005	Korea, Rep.	Jeju City, Korea	Grade 5	Outdoor - Hard
2005	AS OPEN 2005	24 Aug to 28 Aug 2005	North Macedonia	Tennis Club AS-Skopje	Grade 5	Outdoor - Clay
2005	CANADIAN OPEN JUNIOR TENNIS CHAMPIONSHIPS	29 Aug to 03 Sep 2005	Canada	Club de Tennis de Repentigny, Quebec	Grade 1	Outdoor - Hard
2005	PAKISTAN INTERNATIONAL JUNIOR CHAMPIONSHIPS 1	29 Aug to 04 Sep 2005	Pakistan	Islamabad	Grade 5	Outdoor - Clay
2005	10TH AZADI JUNIOR WORLD RANKING TOURNAMENT	29 Aug to 02 Sep 2005	Iran	Azadi Sports Complex	Grade 5	Outdoor - Clay
2005	TK "RIGA 800"	29 Aug to 02 Sep 2005	Latvia	TBC	Grade 5	Outdoor - Clay
2005	SWEDEN JUNIOR OPEN 2005	29 Aug to 03 Sep 2005	Sweden	High Coast Tennis Academy, Kramfors	Grade 5	Outdoor - Clay
2005	EGYPT INTERNATIONAL JUNIOR CHAMPIONSHIPS 1	29 Aug to 04 Sep 2005	Egypt	Smash Tennis Academy, Heliopolis	Grade 5	Outdoor - Clay
2005	TORNEO INTERNACIONAL JUVENIL DE YARACUY	29 Aug to 04 Sep 2005	Venezuela	San Felipe, Venezuela	Grade 5	Outdoor - Hard
2005	10TH WILSON - TIVOLI TROPHY TIMISOARA	31 Aug to 04 Sep 2005	Romania	Tivoli Tennis Club, Timisoara	Grade 4	Outdoor - Clay
2005	TALENTUM CUP	31 Aug to 04 Sep 2005	Hungary	Talentum Tennis Club, Budapest	Grade 5	Outdoor - Clay
2005	JUG OPEN 2005	31 Aug to 04 Sep 2005	North Macedonia	Gradski Park BB, Skopje	Grade 5	Outdoor - Clay
2005	3ER TORNEO ITF JUNIOR "CIUDAD DE CASTRO URDIALES" -CANCELLED	31 Aug to 03 Sep 2005	Spain	Sociedad Tenis Club Castro Urdiales - CANCELLED	Grade 5	Outdoor - Hard	Cancelled
2005	PROSIGMA OPEN 2005	31 Aug to 04 Sep 2005	Slovenia	SD Galeja, Maribor	Grade 5	Outdoor - Clay
2005	HYOGO INTERNATIONAL JUNIOR TOURNAMENT 1	31 Aug to 04 Sep 2005	Japan	Green-Pia Miki	Grade 5	Outdoor - Carpet
2005	US OPEN JUNIOR TENNIS CHAMPIONSHIPS	04 Sep to 11 Sep 2005	USA	National Tennis Center, Flushing, NY	Grade A	Outdoor - Hard
2005	JURMALA CUP	05 Sep to 09 Sep 2005	Latvia	State Tennis Centre Lielupe, Jurmala	Grade 4	Outdoor - Clay
2005	EGYPT INTERNATIONAL JUNIOR CHAMPIONSHIPS 2	05 Sep to 11 Sep 2005	Egypt	The National Club, Naser City	Grade 5	Outdoor - Clay
2005	LEBANESE INTERNATIONAL JUNIOR TOURNAMENT	05 Sep to 10 Sep 2005	Lebanon	Jamhour Club, Beirut	Grade 5	Outdoor - Hard
2005	PAKISTAN ITF INTERNATIONAL JUNIOR CHAMPIONSHIPS II	05 Sep to 11 Sep 2005	Pakistan	Lahore	Grade 5	Outdoor - Clay
2005	VALENCIA JUNIOR OPEN	05 Sep to 11 Sep 2005	Venezuela	Asociacion de Tenis Edo. Carabobo	Grade 5	Outdoor - Hard
2005	APHRODITE CUP	06 Sep to 10 Sep 2005	Cyprus	National Tennis Centre, Nicosia	Grade 4	Outdoor - Clay
2005	IV SANXENXO INTERNATIONAL JUNIOR TOURNAMENT "XUNTA DE GALICIA" TROPHY	06 Sep to 11 Sep 2005	Spain	Circulo Cultural Deportivo Sanxenxo, Pontevedra	Grade 5	Outdoor - Hard
2005	HYOGO INTERNATIONAL JUNIOR TOURNAMENT 2	07 Sep to 11 Sep 2005	Japan	Green-Pia Miki, Hyogo	Grade 5	Outdoor - Carpet
2005	KENTUCKY INTERNATIONAL JUNIOR TENNIS DERBY	12 Sep to 18 Sep 2005	USA	Hilary J Boone Varsity Tennis Complex, Lexington	Grade 1	Outdoor - Hard
2005	INDIAN ITF JUNIOR TOURNAMENT - CHENNAI	12 Sep to 17 Sep 2005	India	Chennai	Grade 5	Outdoor - Clay
2005	IV CARACAS INTERNATIONAL JUNIOR TOURNAMENT	12 Sep to 18 Sep 2005	Venezuela	Caracas	Grade 5	Outdoor - Hard
2005	CHINA JUNIOR I	13 Sep to 18 Sep 2005	China, P.R.	Beijing Tennis Administration Centre	Grade 2	Outdoor - Hard
2005	PANCEVO INTERNATIONAL 2005	13 Sep to 17 Sep 2005	Serbia & Montenegro	Tennis Klub Dinamo, Pancevo	Grade 3	Outdoor - Clay
2005	ZENTIVA CZECH JUNIOR OPEN	14 Sep to 18 Sep 2005	Czechia	TK Neride, Hostivar, Prague	Grade 2	Outdoor - Clay
2005	2ND MOSTAR OPEN OF 2005	14 Sep to 18 Sep 2005	Bosnia and Herzegovina	Teniski Klub Mostar	Grade 5	Outdoor - Clay
2005	6TH SAUDI ITF JUNIOR TENNIS CHAMPIONSHIPS	19 Sep to 23 Sep 2005	Saudi Arabia	Riyadh	Grade 4	Outdoor - Hard
2005	ENERVON TABLET - FUTURES FOUNDATION INTERNATIONAL JUNIORS TENNIS CHAMPIONSHIPS	19 Sep to 25 Sep 2005	Philippines	Rizal Memorial Tennis Centre, Manila	Grade 4	Outdoor - Hard
2005	NBU CUP	19 Sep to 24 Sep 2005	Uzbekistan	NBU Sports Complex, Tashkent	Grade 4	Outdoor - Clay
2005	INDIAN ITF JUNIOR TOURNAMENT - HYDERABAD	19 Sep to 24 Sep 2005	India	Pro Tennis Academy, Hyderabad	Grade 5	Outdoor - Clay
2005	SOCHI CUP	19 Sep to 25 Sep 2005	Russia	Sochi Tennis School	Grade 5	Outdoor - Clay
2005	7TH SERBIA AND MONTENEGRO JUNIOR OPEN	20 Sep to 24 Sep 2005	Serbia & Montenegro	Tennis Klub Novi Sad, Novi Sad	Grade 2	Outdoor - Clay
2005	CHINA JUNIOR II	20 Sep to 25 Sep 2005	China, P.R.	Huzhou Tennis Centre	Grade 3	Outdoor - Hard
2005	CHANDA RUBIN AMERICAN JUNIOR TENNIS CLASSIC - GEORGIA	20 Sep to 25 Sep 2005	USA	South Fulton Tennis Centre, Georgia	Grade 4	Outdoor - Hard
2005	3RD INTERNATIONAL JUNIOR TOURNAMENT OF VIÑA DEL MAR	20 Sep to 24 Sep 2005	Chile	Club de Tenis Union (TBC) ,Viña del Mar	Grade 4	Outdoor - Clay
2005	10TH TORNEO INTERNACIONAL DE TENIS JUNIOR U.C.	26 Sep to 02 Oct 2005	Chile	Club Deportivo Univeridad Catolica, Santiago	Grade 4	Outdoor - Clay
2005	5TH RIYADH ITF INTERNATIONAL JUNIOR CHAMPIONSHIPS	26 Sep to 30 Sep 2005	Saudi Arabia	Saudi Leaders' Institute, Riyadh	Grade 4	Outdoor - Hard
2005	2ND PHINMA GROUP OF COMPANIES - FUTURES FOUNDATION INTERNATIONAL JUNIORS TENNIS CHAMPIONSHIPS	26 Sep to 02 Oct 2005	Philippines	Rizal Memorial Tennis Centre, Manila	Grade 5	Outdoor - Hard
2005	FERGANA CUP	27 Sep to 01 Oct 2005	Uzbekistan	Istiklol Tennis Club, Fergana	Grade 4	Outdoor - Hard
2005	III CAMPEONATO INTERNATIONAL DE MIJAS	28 Sep to 01 Oct 2005	Spain	Club del Sol	Grade 5	Outdoor - Clay
2005	CANADIAN ITF GRADE 4 EVENT	03 Oct to 08 Oct 2005	Canada	Mayfair West Raquet and Fitness Club, Downsview, Ontario	Grade 4	Indoor - Hard
2005	ITF VIETNAM INTERNATIONAL JUNIOR CHAMPIONSHIPS - CANCELLED	03 Oct to 08 Oct 2005	Vietnam	Ho Tay Club & Sao Mai Club, Hanoi	Grade 4	Outdoor - Hard	Cancelled
2005	ITF UNDER 18 - 1	03 Oct to 09 Oct 2005	Sri Lanka	Sri Lanka Tennis Association, Colombo	Grade 5	Outdoor - Clay
2005	COPA PORTO SEGURO	03 Oct to 09 Oct 2005	Brazil	TO BE CONFIRMED	Grade 5	Outdoor - Clay
2005	UNIVERSITY OF ILLINOIS ITF TOURNAMENT	04 Oct to 09 Oct 2005	USA	University of Illinois	Grade 4	Outdoor - Hard
2005	GRAWE JUNIOR CUP 2005	05 Oct to 09 Oct 2005	Croatia	Losinj-Jadranka, Losinj	Grade 4	Outdoor - Clay
2005	ITF JUNIOR 18 & UNDER OF TURKMENISTAN	05 Oct to 09 Oct 2005	Turkmenistan	Turkmenistan Tennis Federation	Grade 5	Outdoor - Hard
2005	OSAKA MAYOR'S CUP - WORLD SUPER JUNIOR TENNIS CHAMPIONSHIPS	10 Oct to 16 Oct 2005	Japan	Utsubo Tennis Centre, Osaka	Grade A	Outdoor - Hard
2005	HONG KONG OPEN JUNIOR CHAMPIONSHIPS	10 Oct to 15 Oct 2005	Hong Kong, China	Victoria Park, Hong Kong	Grade 4	Outdoor - Hard
2005	QATAR INTERNATIONAL JUNIOR CHAMPIONSHIP	10 Oct to 17 Oct 2005	Qatar	Qatar Tennis Federation	Grade 5	Outdoor - Hard
2005	CURACAO JUNIORS OPEN 2005	10 Oct to 15 Oct 2005	Netherlands Antilles	Racing Club Curacao	Grade 5	Outdoor - Hard
2005	ITF UNDER 18 - 2	10 Oct to 16 Oct 2005	Sri Lanka	Sri Lanka Tennis Association, Colombo	Grade 5	Outdoor - Clay
2005	LONDRINA JUNIORS CUP	10 Oct to 16 Oct 2005	Brazil	TO BE CONFIRMED	Grade 5	Outdoor - Clay
2005	CHANDA RUBIN PAN AMERICAN CLOSED CHAMPIONSHIPS	11 Oct to 16 Oct 2005	USA	Tulsa, Oklahoma	Grade B1	Outdoor - Hard
2005	THAILAND OPEN INTERNATIONAL JUNIOR TENNIS CHAMPIONSHIPS	17 Oct to 23 Oct 2005	Thailand	Nonthaburi	Grade 2	Outdoor - Hard
2005	CANADIAN ITF GRADE 3 CHAMPIONSHIPS	17 Oct to 21 Oct 2005	Canada	Jarry Park Tennis Centre, Montreal	Grade 3	Indoor - Hard
2005	4TH UAE ITF JUNIOR CHAMPIONSHIPS OF DUBAI	17 Oct to 23 Oct 2005	United Arab Emirates	Dubai	Grade 4	Outdoor - Hard
2005	THE EL PASO YOUTH TENNIS CENTRE ITF TOURNAMENT	17 Oct to 22 Oct 2005	USA	El Paso Youth Tennis Center	Grade 5	Outdoor - Hard
2005	3RD OPEN JUNIOR INTERNATIONAL BANCO DE CHILE 2005	17 Oct to 23 Oct 2005	Chile	Club Palestino, Santiago	Grade 5	Outdoor - Clay
2005	ITF JUNIOR CUP COPENHAGEN 2005	18 Oct to 22 Oct 2005	Denmark	Kjobenhavns Boldklub, Copenhagen	Grade 4	Indoor - Hard
2005	ASIA/OCEANIA CLOSED CHAMPIONSHIPS	25 Oct to 30 Oct 2005	Thailand	Bangkok, Thailand	Grade B1	Outdoor - Hard
2005	NOKIA JUNIOR CUP	26 Oct to 30 Oct 2005	Finland	Sport Institute of Finland, Vierumaki	Grade 4	Indoor - Hard
2005	1ST BUENOS AIRES CUP	26 Oct to 28 Oct 2005	Argentina	Sociedad Hebraica Argentina	Grade 5	Outdoor - Clay
2005	ITF THAILAND OPEN	31 Oct to 06 Nov 2005	Thailand	Bangkok, Thailand	Grade 4	Outdoor - Hard
2005	6TH TORNEIG ITF ANDORRA LA VELLA	31 Oct to 05 Nov 2005	Andorra	Centre Esportiv Dels Serradells, Andorra La Vella	Grade 5	Indoor - Carpet
2005	CHANDA RUBIN ITF JUNIOR CLASSIC, SOUTH CAROLINA	01 Nov to 06 Nov 2005	USA	To be confirmed	Grade 2	Outdoor - Hard
2005	TATS OPEN	01 Nov to 05 Nov 2005	Finland	Tampereen Tennisseura, Tampere	Grade 4	Indoor - Carpet
2005	2ND MYANMAR JUNIOR WORLD RANKING TOURNAMENT	07 Nov to 12 Nov 2005	Myanmar	Theinbyu Tennis Centre, Yangon	Grade 5	Outdoor - Hard
2005	CHANDA RUBIN EVERT AMERICAN ITF JR CIRCUIT	08 Nov to 13 Nov 2005	USA	To be confirmed	Grade 4	Outdoor - Hard
2005	PATUJU JUNIOR OPEN	14 Nov to 20 Nov 2005	Bolivia	Santa Cruz	Grade 5	Outdoor - Clay
2005	ITF PEGADAIANSOLO OPEN INTERNATIONAL JUNIOR CHAMPIONSHIPS	15 Nov to 20 Nov 2005	Indonesia	Central Java, Indonesia	Grade 4	Outdoor - Hard
2005	PERU JUNIOR OPEN	21 Nov to 27 Nov 2005	Peru	Lima	Grade 5	Outdoor - Clay
2005	ITF WISMILAK - WIDJOJO SOEJONO JUNIOR CHAMPIONSHIPS	22 Nov to 27 Nov 2005	Indonesia	Surabaya	Grade 4	Outdoor - Hard
2005	ITF EAST AFRICA CIRCUIT 1 - RWANDA	27 Nov to 01 Dec 2005	Rwanda	Cercle Sportif de Kigali	Grade 4	Outdoor - Clay
2005	EDDIE HERR INTERNATIONAL JUNIOR TENNIS CHAMPIONSHIPS	28 Nov to 04 Dec 2005	USA	Bollettieri Sports Academy, Bradenton, Florida	Grade 1	Outdoor - Hard
2005	INDIAN ITF JUNIOR TOURNAMENT - MUMBAI	28 Nov to 04 Dec 2005	India	Dr G.A. Ranade Centre Mumbai	Grade 4	Outdoor - Hard
2005	ECUADOR ITF	28 Nov to 04 Dec 2005	Ecuador	Guayaquil	Grade 5	Outdoor - Hard
2005	CHIEF MINISTER'S CUP - ITF MALAYSIAN INTERNATIONAL JUNIOR CHAMPIONSHIPS, SARAWAK	30 Nov to 04 Dec 2005	Malaysia	Sarawak Lawn Tennis Club, Sarawak	Grade 3	Outdoor - Hard
2005	ITF EAST AFRICA CIRCUIT 2- UGANDA	03 Dec to 07 Dec 2005	Uganda	Lugogo Tennis Club	Grade 4	Outdoor - Clay
2005	ORANGE BOWL TENNIS CHAMPIONSHIPS	05 Dec to 11 Dec 2005	USA	Tennis Centre Crandon Park, Key Biscayne, Florida	Grade A	Outdoor - Hard
2005	INDIAN ITF JUNIOR TOURNAMENT - GURGAON	05 Dec to 11 Dec 2005	India	DLTA Tennis Complex, Gurgaon	Grade 4	Outdoor - Clay
2005	PERTH ITF	06 Dec to 11 Dec 2005	Australia	State Tennis Centre, Burswood, WA	Grade 5	Outdoor - Hard
2005	RANHILL ITF MALAYSIA INTERNATIONAL JUNIOR CHAMPIONSHIPS	07 Dec to 11 Dec 2005	Malaysia	National Tennis Centre, Kuala Lumpur	Grade 3	Outdoor - Hard
2005	ITF EAST AFRICA CIRCUIT 3 - KENYA	09 Dec to 13 Dec 2005	Kenya	Parklands Sports Club	Grade 5	Outdoor -
2005	YUCATAN WORLD CUP 2005	12 Dec to 17 Dec 2005	Mexico	Club Campestre de Yucatan, Merida	Grade 1	Outdoor - Hard
2005	PRINCE CUP	12 Dec to 16 Dec 2005	USA		Grade 4	Outdoor - Hard
2005	SINGAPORE INTERNATIONAL JUNIOR CHAMPIONSHIPS	12 Dec to 18 Dec 2005	Singapore	Kallang Tennis Centre, Singapore	Grade 5	Outdoor - Hard
2005	VODACOM NELSON MANDELA BAY ITF JUNIOR CHAMPIONSHIPS	15 Dec to 18 Dec 2005	South Africa	Port Elizabeth	Grade 5	Outdoor - Hard
2005	BRUNEI ITF JUNIOR CIRCUIT - CANCELLED	19 Dec to 24 Dec 2005	Brunei	National Tennis Centre, Jalan Berakas	Grade 3	Outdoor - Hard	Cancelled
2005	HEIVELD INDOOR JUNIOR CHAMPIONSHIPS	25 Dec to 31 Dec 2005	Belgium	Heiveld Tennis Center	Grade 4	Indoor - Hard
2005	28TH INTERNATIONAL CASABLANCA JUNIOR CUP	26 Dec to 01 Jan 2006	Mexico	Club Casablanca Satelite, Tlalnepantla	Grade A	Outdoor - Hard
2006	28TH INTERNATIONAL CASABLANCA JUNIOR CUP	26 Dec to 01 Jan 2006	Mexico	Club Casablanca Satelite, Tlalnepantla	Grade A	Outdoor - Hard
2006	42ND COFFEE BOWL (COPA DEL CAFE)	02 Jan to 07 Jan 2006	Costa Rica	Costa Rica Country Club, San Jose	Grade 1	Outdoor - Hard
2006	SALK OPEN	02 Jan to 06 Jan 2006	Sweden	SALK, Bromma, Stockholm	Grade 3	Indoor - Hard
2006	INDIAN ITF JUNIOR TOURNAMENT - CHANDIGARH	02 Jan to 07 Jan 2006	India	Chandigarh Lawn Tennis Association	Grade 3	Outdoor - Hard
2006	ITF WEST AFRICA JUNIORS CIRCUIT	02 Jan to 06 Jan 2006	Nigeria	Nigeria	Grade 4	Outdoor - Hard
2006	LOY YANG POWER TRARALGON INTERNATIONAL	06 Jan to 11 Jan 2006	Australia	Traralgon Tennis Association, Traralgon, Victoria	Grade 1	Outdoor - Hard
2006	VASTERAS INTERNATIONAL 2006	07 Jan to 12 Jan 2006	Sweden	Vasteras Tennisklubb	Grade 4	Indoor - Carpet
2006	ITF WEST AFRICA JUNIORS CIRCUIT - BENIN	08 Jan to 12 Jan 2006	Benin	Benin	Grade 4	Outdoor - Hard
2006	COPA GATORADE	09 Jan to 15 Jan 2006	Venezuela	Complejo Nacional de Tenis, Caracas	Grade 1	Outdoor - Hard
2006	ITF JUNIOR CIRCUIT 2006 - NEW DELHI	09 Jan to 14 Jan 2006	India	RK Khanna Tennis Stadium	Grade 2	Outdoor - Hard
2006	WILSON ITF JUNIOR CLASSIC PRESENTED BY WUSTENROT	09 Jan to 14 Jan 2006	Austria	Tennisclub Salzburg, Bergheim	Grade 4	Indoor - Carpet
2006	SAITAMA INTERNATIONAL JUNIOR TOURNAMENT	11 Jan to 15 Jan 2006	Japan	Green Tennis Plaza, Kawaguchi	Grade 5	Outdoor - Hard
2006	OPUS NOTTINGHILL INTERNATIONAL	15 Jan to 21 Jan 2006	Australia	Nottinghill Pinewood Tennis Club, Melbourne	Grade 1	Outdoor - Hard
2006	BARRANQUILLA JUNIOR TENNIS TOURNAMENT COUNTRY CLUB 2006	16 Jan to 22 Jan 2006	Colombia	Country Club of Barranquilla	Grade 1	Outdoor - Clay
2006	13TH SLOVAK JUNIOR INDOOR TOURNAMENT	16 Jan to 22 Jan 2006	Slovakia	TC Slavia Pravnik, Bratislava, Slovakia	Grade 2	Indoor - Carpet
2006	INDIAN ITF JUNIOR TOURNAMENT - KOLKATA	16 Jan to 21 Jan 2006	India	Dakshin Kalikata Sansad, Kolkata	Grade 3	Outdoor - Clay
2006	HONG KONG ITF JUNIOR TOURNAMENT	16 Jan to 21 Jan 2006	Hong Kong, China		Grade 5	Outdoor - Hard
2006	CASIO ITF JUNIOR TOURNAMENT	17 Jan to 22 Jan 2006	Germany	Hamburger Tennis Verbande. V	Grade 4	Indoor - Carpet
2006	MAGNOLIA CUP	17 Jan to 22 Jan 2006	Poland	SKT Szczecin	Grade 4	Indoor - Hard
2006	AUSTRALIAN OPEN JUNIOR CHAMPIONSHIPS	23 Jan to 29 Jan 2006	Australia	Melbourne Park National Tennis Centre	Grade A	Outdoor - Hard
2006	18TH CZECH INTERNATIONAL JUNIOR INDOOR CHAMPIONSHIPS	23 Jan to 29 Jan 2006	Czechia	Tennis Club Precolor Prerov, Prerov	Grade 1	Indoor - Carpet
2006	COPA GRAIMAN	23 Jan to 29 Jan 2006	Ecuador	Cuenca Tennis & Golf Club	Grade 2	Outdoor - Clay
2006	BKSP INTERNATIONAL JUNIOR CHAMPIONSHIPS	23 Jan to 27 Jan 2006	Bangladesh	Bangladesh Krira Shikkha Protistan, Dhaka	Grade 4	Outdoor - Hard
2006	5TH UAE ITF JUNIOR CHAMPIONSHIPS	23 Jan to 27 Jan 2006	United Arab Emirates	Abu Dhabi Tennis Center	Grade 5	Outdoor - Hard
2006	TORNEO INTERNACIONAL INKA BOWL	30 Jan to 05 Feb 2006	Peru	Peru	Grade 2	Outdoor - Clay
2006	NEWAY INTERNATIONAL JUNIOR TENNIS CHAMPIONSHIPS	30 Jan to 03 Feb 2006	Bangladesh	Zafar Iman Tennis Complex	Grade 3	Outdoor - Hard
2006	AUCKLAND 18 & UNDER SUMMER CHAMPIONSHIPS	30 Jan to 04 Feb 2006	New Zealand	Vodafone Tennis Park, Auckland	Grade 4	Outdoor - Hard
2006	LEUGGERN JUNIOR TROPHY	30 Jan to 04 Feb 2006	Switzerland	Sportcenter Leuggern, Leuggern	Grade 5	Outdoor - Carpet
2006	JUNIOR CUP - TERME RADENCI	01 Feb to 05 Feb 2006	Slovenia	TC Radenci	Grade 4	Indoor - Carpet
2006	BANGLADESH INTERNATIONAL JUNIOR CHAMPIONSHIPS	06 Feb to 10 Feb 2006	Bangladesh	National Tennis Complex, Dhaka	Grade 3	Outdoor - Hard
2006	SUNSMART 18 AND UNDER CANTERBURY CHAMPIONSHIPS	06 Feb to 11 Feb 2006	New Zealand	Scenic Circle Hotels Tennis Centre, Christchurch	Grade 4	Outdoor - Hard
2006	CONDOR DE PLATA TOURNAMENT	07 Feb to 12 Feb 2006	Bolivia	Club de Tenis La Paz	Grade 2	Outdoor - Clay
2006	SEY DEVELOPMENT CUP	08 Feb to 12 Feb 2006	Czechia	Tennis Club Edimex	Grade 4	Indoor - Carpet
2006	COPA MILO - IND 2006	13 Feb to 19 Feb 2006	Chile	Parque Tenis El Alba	Grade 2	Outdoor - Clay
2006	DANISH ITF JUNIOR TOURNAMENT	13 Feb to 18 Feb 2006	Denmark	Horsholm Rungsted Tennisclub, Rungsted Kyst	Grade 4	Indoor - Carpet
2006	23RD INTERNATIONAL JUNIOR CHAMPIONSHIPS OF SRI LANKA	13 Feb to 17 Feb 2006	Sri Lanka	Sri Lanka Tennis Association, Colombo	Grade 5	Outdoor - Clay
2006	2A COPA INTERNACIONAL BRITANIA PEDREGAL	13 Feb to 18 Feb 2006	Mexico		Grade 5	Outdoor - Hard
2006	WELLINGTON 18 & U SUMMER CHAMPIONSHIPS	14 Feb to 19 Feb 2006	New Zealand	Wellington Renouf Tennis Centre, Brooklyn, Wellington	Grade 5	Outdoor - Hard
2006	URUGUAY BOWL	20 Feb to 26 Feb 2006	Uruguay	Carrasco Lawn Tennis, Montevideo	Grade 2	Outdoor - Clay
2006	IPP JUNIOR OPEN	20 Feb to 24 Feb 2006	Finland	Finland Tennis Club	Grade 4	Indoor - Hard
2006	JALISCO INTERNATIONAL JUNIOR CUP	20 Feb to 25 Feb 2006	Mexico		Grade 4	Outdoor - Clay
2006	ITF FLEVOLAND ALMERE JUNIOR CHAMPIONSHIPS	22 Feb to 25 Feb 2006	Netherlands	Centre Point BV, Almere	Grade 4	Indoor - Hard
2006	27TH ARGENTINA CUP	27 Feb to 04 Mar 2006	Argentina	Club Nautico Mar Del Plata	Grade 2	Outdoor - Clay
2006	BLACK GOLD OF UDMURTIA	27 Feb to 04 Mar 2006	Russia	FOC Zdorovie	Grade 3	Indoor - Hard
2006	ITF OSLO INDOOR 2006	27 Feb to 04 Mar 2006	Norway	Haslevangen, Oslo	Grade 4	Indoor - Hard
2006	XX TACA BOWL	27 Feb to 04 Mar 2006	El Salvador	Final Calle La Sabana, Ciudad Merliot, San Salvador	Grade 4	Outdoor - Hard
2006	IBM BUSINESS CONSULTING SERVICES ADELAIDE ITF	27 Feb to 04 Mar 2006	Australia	Tea Tree Gully Tennis Club, Adelaide, SA	Grade 4	Outdoor - Hard
2006	THE CHIEF MINISTERS CUP - ITF MALAYSIAN INT. JUNIOR CHAMPIONSHIPS	28 Feb to 05 Mar 2006	Malaysia	Sarawak Lawn Tennis Centre	Grade 3	Outdoor - Hard
2006	INTERNATIONAL BAVARIAN JUNIOR CHALLENGE	01 Mar to 05 Mar 2006	Germany	Tennis Center Noris, Nurnberg	Grade 4	Indoor - Carpet
2006	SIAULIAI MAYOR'S CUP	01 Mar to 05 Mar 2006	Lithuania	Siauliai Tennis School	Grade 4	Indoor - Carpet
2006	26TH ASUNCION BOWL	06 Mar to 12 Mar 2006	Paraguay		Grade 1	Outdoor - Clay
2006	COSTA RICA BOWL	06 Mar to 11 Mar 2006	Costa Rica	Costa Rica Tennis Club, San Jose	Grade 3	Outdoor - Hard
2006	ITF KRAMFORS HIGH COAST JUNIOR WORLD RANKING TOURNAMENT	06 Mar to 11 Mar 2006	Sweden	Kramfors Tenniscenter	Grade 3	Indoor - Hard
2006	ORAN ITF JUNIORS	06 Mar to 10 Mar 2006	Algeria	Algerian Tennis Association, Algiers, Algeria	Grade 4	Outdoor - Clay
2006	IBM BUSINESS CONSULTING SERVICES NEW SOUTH WALES ITF	06 Mar to 11 Mar 2006	Australia	Gosford Tennis Centre, NSW	Grade 4	Outdoor - Hard
2006	LUXEMBOURG JUNIOR OPEN	07 Mar to 11 Mar 2006	Luxembourg	National Tennis Centre of Luxembourg, Esch/Alzette	Grade 2	Indoor - Hard
2006	SALON PAS INTERNATIONAL JUNIOR CHAMPIONSHIPS	07 Mar to 12 Mar 2006	Indonesia	Jakarta	Grade 2	Outdoor - Hard
2006	TROFEUL D STURDZA	07 Mar to 12 Mar 2006	Moldova	National Tennis Centre	Grade 3	Indoor - Carpet
2006	BRUNEI ITF JUNIOR CIRCUIT	07 Mar to 12 Mar 2006	Brunei	National Tennis Centre	Grade 4	Outdoor - Hard
2006	ENRI OPEN 2006	08 Mar to 12 Mar 2006	Latvia	TK Enri, Riga	Grade 5	Indoor - Carpet
2006	36TH BANANA BOWL	13 Mar to 19 Mar 2006	Brazil		Grade A	Outdoor - Clay
2006	KRAMFORS JUNIOR CHALLENGE	13 Mar to 18 Mar 2006	Sweden	Kramfors Tennis Center	Grade 4	Indoor - Hard
2006	PANAMA BOWL COPA BANCO UNO 2006	13 Mar to 18 Mar 2006	Panama	Llanos de Curundu	Grade 4	Outdoor - Clay
2006	ITF JUNIORS TLEMCEN	13 Mar to 17 Mar 2006	Algeria	Club de tenis de Mansourah	Grade 5	Outdoor - Clay
2006	GENTING ITF MALAYSIAN INTERNATIONAL JUNIOR CHAMPIONSHIPS 2006	14 Mar to 18 Mar 2006	Malaysia	National Tennis Centre, Kuala Lumpur	Grade 1	Outdoor - Hard
2006	28TH GERDAU TENNIS CUP	20 Mar to 26 Mar 2006	Brazil		Grade 1	Outdoor - Clay
2006	BANGKOK ITF JUNIOR CHAMPIONSHIP	20 Mar to 26 Mar 2006	Thailand	Rama Gardens Hotel and Resort, Bangkok	Grade 1	Outdoor - Hard
2006	4TH SFAX ITF JUNIOR TOURNAMENT	21 Mar to 25 Mar 2006	Tunisia	Tennis Club de Sfax, Sfax	Grade 3	Outdoor - Hard
2006	TAOYUAN COUNTY INT'L JUNIOR CHAMPIONSHIPS 2006	27 Mar to 02 Apr 2006	Chinese Taipei		Grade 4	Outdoor - Hard
2006	MALTA ITF JUNIOR TOURNAMENT	27 Mar to 01 Apr 2006	Malta	Marsa Sports Club	Grade 5	Outdoor - Hard
2006	17TH MITSUBISHI-LANCER INTERNATIONAL JUNIORS CHAMPIONSHIPS	28 Mar to 02 Apr 2006	Philippines	Rizal Memorial Tennis Center, Manila	Grade 1	Outdoor - Hard
2006	5TH MONASTIR ITF JUNIOR TOURNAMENT	28 Mar to 01 Apr 2006	Tunisia	Monastir Tennis Club, Monastir, Tunisia	Grade 3	Outdoor - Hard
2006	JERRY SIMMONS ITF JUNIOR CIRCUIT - COLLEGE STATION, TEXAS	28 Mar to 02 Apr 2006	USA	College Station, Texas	Grade 5	Outdoor - Hard
2006	COPA VENDIMIA 2006	29 Mar to 02 Apr 2006	Argentina	Andino Tenis Club	Grade 5	Outdoor - Clay
2006	JAPAN OPEN JUNIOR CHAMPIONSHIPS 2006	03 Apr to 08 Apr 2006	Japan	Higashiyama Park Tennis Center, Nagoya	Grade 1	Outdoor - Carpet
2006	USTA INTERNATIONAL SPRING CHAMPIONSHIPS	03 Apr to 09 Apr 2006	USA	Carson, California	Grade 1	Outdoor - Hard
2006	FIRST CARIBBEAN INTERNATIONAL INTERNATIONAL JUNIOR CHAMPIONSHIPS 2006	03 Apr to 08 Apr 2006	Barbados	National Tennis Centre, St Michael	Grade 4	Outdoor - Hard
2006	24TH INTERNATIONAL JUNIOR CHAMPIONSHIPS OF CROATIA	04 Apr to 09 Apr 2006	Croatia	Savudrijska Cesta bb, Umag	Grade 1	Outdoor - Clay
2006	AFRICAN CHAMPIONSHIPS WARM UP	04 Apr to 08 Apr 2006	Egypt	Cairo, Egypt	Grade 3	Outdoor - Clay
2006	JEJU INTERNATIONAL JUNIOR CHAMPIONSHIPS	04 Apr to 08 Apr 2006	Korea, Rep.	Jeju City, Korea	Grade 5	Outdoor - Hard
2006	2006 ASIAN CLOSED JUNIOR TENNIS CHAMPIONSHIPS	10 Apr to 16 Apr 2006	Korea, Rep.	Korea	Grade B1	Outdoor - Hard
2006	EASTER BOWL - US CLOSED CHAMPIONSHIPS	10 Apr to 16 Apr 2006	USA	Palm Springs, California	Grade B1	Outdoor - Hard
2006	FRENCH RIVIERA INTERNATIONAL JUNIOR OPEN	10 Apr to 15 Apr 2006	France	Tennis Club du Cap D'Ail	Grade 2	Outdoor - Clay
2006	AFRICAN CLOSED JUNIOR CHAMPIONSHIPS	10 Apr to 16 Apr 2006	Egypt	Cairo, Egypt	Grade B2	Outdoor - Clay
2006	IBM ITF JUNIOR CIRCUIT 2005	10 Apr to 15 Apr 2006	Trinidad & Tobago	Jean Pierre Sports Complex, Port of Spain	Grade 4	Outdoor - Hard
2006	SUTTON ITF JUNIOR TOURNAMENT	10 Apr to 15 Apr 2006	Great Britain	Sutton, Great Britain	Grade 5	Indoor - Hard
2006	ISRAEL ITF JUNIOR TOURNAMENT 1	11 Apr to 15 Apr 2006	Israel	Bat Yam Tennis Centre, Bat Yam	Grade 4	Outdoor - Hard
2006	PASCUAS BOWL	11 Apr to 16 Apr 2006	Paraguay		Grade 4	Outdoor - Clay
2006	CAMPEONATO INTERNACIONAL JUNIOR RIBARROJA DEL TURIA	11 Apr to 15 Apr 2006	Spain	Ribarroja	Grade 5	Outdoor - Clay
2006	31ST CITY OF FLORENCE INTERNATIONAL TOURNAMENT	12 Apr to 17 Apr 2006	Italy	Circolo Del Tennis Firenze, Florence	Grade 2	Outdoor - Clay
2006	24TH ALL CANADIAN ITF JUNIOR CHAMPIONSHIPS	15 Apr to 22 Apr 2006	Canada	Cedar Springs Health, Racquet & Sports Club, Burlington	Grade 5	Indoor - Hard
2006	ISTRES INTERNATIONAL JUNIOR TOURNAMENT	17 Apr to 23 Apr 2006	France	Istres Sports Tennis	Grade 2	Outdoor - Clay
2006	TOURNOI INTERNATIONAL JUNIOR DE ST FRANCOIS	17 Apr to 23 Apr 2006	Guadeloupe	Tennis Club de Saint Francois	Grade 4	Outdoor - Hard
2006	NOTTS JUNIOR OPEN	17 Apr to 22 Apr 2006	Great Britain	Great Britain	Grade 5	Outdoor - Hard
2006	MOSTAR OPEN 2006	17 Apr to 23 Apr 2006	Bosnia and Herzegovina	Teniski Klub Mostar	Grade 5	Outdoor - Clay
2006	SAADIA REES ITF JUNIOR TOURNAMENT	18 Apr to 22 Apr 2006	Israel	Haifa Tennis Center, Haifa	Grade 4	Outdoor - Hard
2006	IV OPEN OBRALIA INTERNATIONAL JUNIOR PILAR DE LA HORADADA	18 Apr to 23 Apr 2006	Spain	Club de Tenis Horadada, Alicante	Grade 4	Outdoor - Hard
2006	LEE DUK HEE CUP KOREA INTERNATIONAL JUNIOR CHAMPIONSHIPS	19 Apr to 23 Apr 2006	Korea, Rep.	Olympic Tennis Courts, Seoul	Grade 3	Outdoor - Hard
2006	TOURNOI INTERNATIONAL JUNIORS DE BEAULIEU SUR MER	24 Apr to 30 Apr 2006	France	Tennis Club Beaulieu Sur Mer	Grade 1	Outdoor - Clay
2006	28TH UNIQA SLOVAKIA CUP 2006	25 Apr to 30 Apr 2006	Slovakia	TK Kupele Piestany	Grade 2	Outdoor - Clay
2006	CAMPEONATOS INTERNACIONALES JUNIOR DE TENIS DE LA COMUNIDAD VALENCIANA	25 Apr to 30 Apr 2006	Spain	Equelite - Juan Carlos Ferrero Tenis Academy	Grade 3	Outdoor - Hard
2006	ALEX PODOLSKY ITF JUNIOR TOURNAMENT	25 Apr to 29 Apr 2006	Israel	Beer Shiva Tennis Centre	Grade 4	Outdoor - Hard
2006	KENANA CUP	26 Apr to 30 Apr 2006	Bulgaria	Tennis Club Haskovo	Grade 5	Outdoor - Clay
2006	INTERNATIONAL TOURNAMENT OF SALSOMAGGIORE	01 May to 07 May 2006	Italy	Tennis Club Salsomaggiore	Grade 2	Outdoor - Clay
2006	DONETSK CUP BY ARS	02 May to 06 May 2006	Ukraine	Tennis Club VicCourt, Donetsk	Grade 4	Outdoor - Hard
2006	V SANXENXO INTERNATIONAL JUNIOR TOURNAMENT "XUNTA DE GALICIA" TROPHY	02 May to 06 May 2006	Spain	Circulo Cultural Deportivo Sanxenxo, Pontevedra	Grade 5	Outdoor - Hard
2006	JERRY SIMMONS ITF JUNIOR CIRCUIT - LOUISIANA	02 May to 07 May 2006	USA	Baton Rouge, Louisiana	Grade 5	Outdoor - Clay
2006	PLOVDIV CUP	03 May to 07 May 2006	Bulgaria	TC Lokomotiv Plovdiv	Grade 5	Outdoor - Clay
2006	14TH INTERNATIONAL JUNIOR TOURNAMENT CITTA' DI PRATO	09 May to 14 May 2006	Italy	Tennis Club Prato, Prato	Grade 2	Outdoor - Clay
2006	30TH MAMAIA-SEN JUNIOR ITF TOURNAMENT	09 May to 14 May 2006	Romania	Tennis Club Sen, Mamaia	Grade 3	Outdoor - Clay
2006	JERRY SIMMONS ITF JUNIOR CIRCUIT - FLORIDA	09 May to 14 May 2006	USA	Destin, Florida	Grade 5	Outdoor - Clay
2006	28TH INTERNATIONAL JUNIOR TOURNAMENT "CITTA' DI SANTA CROCE"	15 May to 21 May 2006	Italy	Tennis Club Santa Croce	Grade 1	Outdoor - Clay
2006	TSZ CUP	15 May to 21 May 2006	Russia	TSZ Tennis Center, Togliatti	Grade 4	Outdoor - Hard
2006	SLIM ZANAT ITF JUNIORS	15 May to 19 May 2006	Algeria	Tennis Club TABACOOP, Annaba	Grade 5	Outdoor - Clay
2006	1ST OPEN JUNIOR INTERNATIONAL CHILE	15 May to 20 May 2006	Chile	Parque Tenis El Alba (tbc)	Grade 5	Outdoor - Clay
2006	ENKA JUNIOR	15 May to 20 May 2006	Turkiye	Enka Sports Club, Istanbul	Grade 5	Outdoor - Hard
2006	INSTIRIG CUP 2006	15 May to 21 May 2006	Romania	Bals, Romania	Grade 5	Outdoor - Clay
2006	27TH INTERNATIONAL SPRING BOWL	16 May to 20 May 2006	Austria	Tennis Center No Landesportschule, St. Polten	Grade 2	Outdoor - Clay
2006	47TH TROFEO BONFIGLIO "CAMPIONATI INTERNAZIONALI D'ITALIA"	22 May to 28 May 2006	Italy	Tennis Club Milano	Grade A	Outdoor - Clay
2006	SAMARA CUP	22 May to 28 May 2006	Russia	Samara Sports School	Grade 3	Outdoor - Hard
2006	BACHDJARAH ITF JUNIORS	22 May to 26 May 2006	Algeria	Tennis Club de Bachdjarah, Algiers	Grade 4	Outdoor - Clay
2006	TED - ISTANBUL	22 May to 27 May 2006	Turkiye	Istanbul	Grade 5	Outdoor - Hard
2006	LA VIE SPORT JUNIOR CUP VILLACH 2006	23 May to 27 May 2006	Austria	Villacher Arbeiter Sportverein, Villach	Grade 2	Outdoor - Clay
2006	MONTENEGRO OPEN	23 May to 27 May 2006	Serbia & Montenegro	Tennis Club Nec Podgorica	Grade 4	Outdoor - Clay
2006	42ND ASTRID BOWL CHARLEROI, BELGIAN INTERNATIONAL JUNIOR CHAMPIONSHIPS	29 May to 03 Jun 2006	Belgium	Royal Astrid Tennis Club, Loverval	Grade 1	Outdoor - Clay
2006	26TH TASHKENT INTERNATIONAL JUNIOR TOURNAMENT	29 May to 03 Jun 2006	Uzbekistan	Tashkent Tennis Centre, Tashkent City	Grade 3	Outdoor - Hard
2006	TINGIS CUP	29 May to 03 Jun 2006	Morocco	Tennis Club Municipal de Tanger	Grade 4	Outdoor - Clay
2006	COPA CARIARI	29 May to 03 Jun 2006	Costa Rica	Cariari Country Club	Grade 5	Outdoor - Hard
2006	ESTONIAN JUNIOR OPEN	30 May to 03 Jun 2006	Estonia	Nomme Tennis Club, Talinn	Grade 4	Outdoor - Clay
2006	IDOM CUP	30 May to 04 Jun 2006	Hungary	Idom Team 2000 Tenisz SE, Budapest	Grade 4	Outdoor - Clay
2006	TENNIS SWEDEN JUNIOR CUP	31 May to 04 Jun 2006	Sweden	Varnamo	Grade 5	Outdoor - Clay
2006	ROLAND GARROS 2006	04 Jun to 11 Jun 2006	France	Stade Roland Garros, Paris	Grade A	Outdoor - Clay
2006	OZEROV CUP	05 Jun to 11 Jun 2006	Russia	Sport Club Balashikha, Moscow	Grade 3	Outdoor - Clay
2006	RIAD 21 - RABAT	05 Jun to 10 Jun 2006	Morocco	Club Riad	Grade 3	Outdoor - Clay
2006	VIII COPA CRISTAL	05 Jun to 10 Jun 2006	El Salvador	Final Calle La Sabana, Ciudad Merliot	Grade 4	Outdoor - Hard
2006	10TH NAMANGAN INTERNATIONAL JUNIOR TOURNAMENT	06 Jun to 10 Jun 2006	Uzbekistan	Sport Club Namangan Dustlik	Grade 3	Outdoor - Hard
2006	EPITOK CUP	07 Jun to 11 Jun 2006	Hungary	Epitok Tenisz Klub, Budapest	Grade 2	Outdoor - Clay
2006	RAQUETTE D'OR, MOHAMMEDIA	12 Jun to 17 Jun 2006	Morocco	Royale Tennis Club de Mohammedia	Grade 2	Outdoor - Clay
2006	USTA INTERNATIONAL GRASS COURT CHAMPIONSHIPS	12 Jun to 18 Jun 2006	USA	The Philadelphia Cricket Club	Grade 3	Outdoor - Grass
2006	XV COPA MUNDO MAYA	12 Jun to 18 Jun 2006	Guatemala	Federacion National Tenis	Grade 4	Outdoor - Hard
2006	INTERNATIONAL TENNIS CHAMPIONSHIPS OF KYRGYZSTAN	12 Jun to 16 Jun 2006	Kyrgyzstan	Tai-Break Club, Bishkek	Grade 5	Outdoor - Clay
2006	14TH INTERNATIONAL JUNIOR TOURNAMENT OF OFFENBACH/MAIN	13 Jun to 18 Jun 2006	Germany	Hessischer Tennis-Verband	Grade 1	Outdoor - Clay
2006	OPEN JUNIOR BNP PARIBAS OF NEW CALEDONIA	18 Jun to 23 Jun 2006	New Caledonia	Ligue Caledonienne de tennis, Nouvelle-Caledonie	Grade 5	Outdoor - Hard
2006	MEDITERRANEE AVENIR - CASABLANCA	19 Jun to 25 Jun 2006	Morocco	Club Olympic Casablancais, Casablanca	Grade 2	Outdoor - Clay
2006	BANK OF BERMUDA FOUNDATION ITF JUNIOR CIRCUIT TOURNAMENT	19 Jun to 24 Jun 2006	Bermuda	W.E.R. Joell Tennis Stadium	Grade 5	Outdoor - Hard
2006	5TH COPA HORIZONTES DE LA AMISTAD	19 Jun to 24 Jun 2006	Cuba	Centro Nacional de Tenis, Havana	Grade 5	Outdoor - Hard
2006	7TH GERRY WEBER JUNIOR OPEN	20 Jun to 24 Jun 2006	Germany	Gerry Weber Stadion, Halle/Westfalen	Grade 2	Outdoor - Grass
2006	HEAD CUP	20 Jun to 24 Jun 2006	Ukraine	Antei Club, Kiev	Grade 3	Outdoor - Clay
2006	THAMRIN CUP INTERNATIONAL JUNIOR CHAMPIONSHIPS	20 Jun to 25 Jun 2006	Indonesia	Kelapa Gading Sport Club, Jakarta Utara	Grade 4	Outdoor - Hard
2006	ITF COPENHAGEN JUNIOR OPEN 2006	20 Jun to 24 Jun 2006	Denmark	Kjobenhavns Boldklub, Copenhagen	Grade 4	Outdoor - Clay
2006	PROKOM CUP	21 Jun to 25 Jun 2006	Poland	Klub Tenisowy ARKA, Gdynia	Grade 4	Outdoor - Clay
2006	LTA INTERNATIONAL JUNIOR CHAMPIONSHIPS - ROEHAMPTON	25 Jun to 30 Jun 2006	Great Britain	The Bank of England Sports Ground, Roehampton, London	Grade 1	Outdoor - Grass
2006	AIR PACIFIC SOUTH PACIFIC OPEN JUNIOR CHAMPIONSHIPS	26 Jun to 01 Jul 2006	Fiji	Fiji Regional Tennis Centre, Lautoka	Grade 4	Outdoor - Hard
2006	DANISH JUNIOR CUP 2006	26 Jun to 01 Jul 2006	Denmark	Aarhus 1900 Tennis, Hojbjerg	Grade 5	Outdoor - Clay
2006	BAHAMAS ITF JUNIOR INTERNATIONAL	26 Jun to 01 Jul 2006	Bahamas	National Tennis Centre, Nassau	Grade 5	Outdoor - Hard
2006	PANGDAM SILIWANGI CUP - INTERNATIONAL JUNIOR CHAMPIONSHIPS	27 Jun to 02 Jul 2006	Indonesia	Siliwangi Tennis Centre, Bandung West Jawa	Grade 4	Outdoor - Hard
2006	TOURNOI INTERNATIONAL JUNIOR DE LA VILLE DE TUNIS	28 Jun to 02 Jul 2006	Tunisia	Tennis Club de Tunis	Grade 3	Outdoor - Clay
2006	THE JUNIOR CHAMPIONSHIPS, WIMBLEDON	01 Jul to 09 Jul 2006	Great Britain	All England Lawn Tennis & Croquet Club, Wimbledon	Grade A	Outdoor - Grass
2006	BIESTERBOS OPEN 2006	03 Jul to 09 Jul 2006	Netherlands	Tennis Club Bakkum, Castricum	Grade 2	Outdoor - Clay
2006	ITF YONEX JUNIOR CHAMPIONSHIPS	03 Jul to 09 Jul 2006	Thailand	Rama Gardens Hotel	Grade 4	Outdoor - Hard
2006	13TH ARUBA INTERNATIONAL JUNIOR TOURNAMENT / TIHTA	03 Jul to 08 Jul 2006	Aruba	To be confirmed	Grade 4	Outdoor - Hard
2006	GOVERNOR CUP	03 Jul to 08 Jul 2006	Russia	Naberaznaya Martynova	Grade 4	Outdoor - Clay
2006	6TH CARTHAGO CUP	03 Jul to 08 Jul 2006	Tunisia	Tennis Club de Carthage, Hannibal	Grade 4	Outdoor - Clay
2006	OSTROG ACADEMIA CUP	03 Jul to 09 Jul 2006	Ukraine	Ostrog University	Grade 5	Outdoor - Clay
2006	24 BRUCHKOEBELER BODY & BALL	04 Jul to 08 Jul 2006	Germany	TC Bruchkoebel, Bruchkobel	Grade 4	Outdoor - Clay
2006	NEW ZEALAND 18 & UNDER INDOOR CHAMPIONSHIPS	04 Jul to 09 Jul 2006	New Zealand	Vodafone Tennis Park Complex, Glen Innes, Auckland	Grade 4	Indoor - Hard
2006	VILNIUS OPEN 18 & UNDER 2006	05 Jul to 09 Jul 2006	Lithuania	Teniso Pasaulis	Grade 5	Outdoor - Clay
2006	2006 ITF MERCEDES CUP	10 Jul to 16 Jul 2006	Thailand	Bangkok	Grade 4	Outdoor - Hard
2006	5TH MOUHAFAZA CLUB INTERNATIONAL ITF JUNIOR TOURNAMENT	10 Jul to 15 Jul 2006	Syria	National Tennis Centre	Grade 4	Outdoor - Hard
2006	ST.MAARTEN JUNIORS OPEN 2006	10 Jul to 15 Jul 2006	Netherlands Antilles	Port de plaisance Tennis Club	Grade 4	Outdoor - Hard
2006	2006 CANADIAN U18 ITF JUNIOR WORLD RANKING EVENT	10 Jul to 15 Jul 2006	Canada	Stanley Park Tennis Centre, Vancouver	Grade 5	Outdoor - Hard
2006	THE SCOTTISH JUNIOR INTERNATIONAL CHAMPIONSHIPS	10 Jul to 15 Jul 2006	Great Britain	Craiglockhart Tennis Centre, Edinburgh	Grade 5	Outdoor - Clay
2006	EGYPT INTERNATIONAL CHAMPIONSHIPS 1	10 Jul to 16 Jul 2006	Egypt	Wadi Degla Sporting Club, Cairo	Grade 5	Outdoor - Clay
2006	RANKA JUNIOR OPEN	10 Jul to 14 Jul 2006	Finland	Finland Tennis Club	Grade 5	Outdoor - Clay
2006	30TH GERMAN JUNIOR OPEN	11 Jul to 16 Jul 2006	Germany	ETUF Essen	Grade 1	Outdoor - Clay
2006	ITF LEEUWENBERGH OPEN 2006	11 Jul to 16 Jul 2006	Netherlands	Tennis Park Leeuwenbergh	Grade 4	Outdoor - Clay
2006	ITF CORFU OPEN	11 Jul to 16 Jul 2006	Greece	Corfu Tennis Club	Grade 5	Outdoor - Carpet
2006	DARWIN INTERNATIONAL	12 Jul to 17 Jul 2006	Australia	Gardens Tennis Complex, NT	Grade 3	Outdoor - Hard
2006	SAFINA CUP	12 Jul to 16 Jul 2006	Czechia	1-CLTK Praha	Grade 4	Outdoor - Clay
2006	ITF JAMAICA JUNIOR CHAMPIONSHIPS	17 Jul to 22 Jul 2006	Jamaica	The Eric Bell Tennis Centre	Grade 4	Outdoor - Hard
2006	86 SLAZENGER WINCHESTER	17 Jul to 22 Jul 2006	Great Britain	Winchester Lawn Tennis & Squash Club	Grade 4	Outdoor - Carpet
2006	5TH AOTK CUP	17 Jul to 21 Jul 2006	Estonia	Tondiraba	Grade 4	Outdoor - Carpet
2006	22ND DAMASCUS INTERNATIONAL JUNIOR TOURNAMENT	17 Jul to 22 Jul 2006	Syria	National Tennis Centre	Grade 4	Outdoor - Hard
2006	BOIS-CARRE JUNIOR OPEN 2006 - CANCELLED	17 Jul to 22 Jul 2006	Switzerland	Tennisclub Bois Carre, Vessy	Grade 5	Outdoor - Hard	Cancelled
2006	THE YOUTH OF THE CAPITAL	17 Jul to 22 Jul 2006	Kazakhstan	Astana City	Grade 5	Outdoor - Hard
2006	EGYPT INTERNATIONAL CHAMPIONSHIPS 2	17 Jul to 23 Jul 2006	Egypt	Al Shams Sporting Club, Cairo	Grade 5	Outdoor - Clay
2006	12TH SPORTASTIC JUNIOR OPEN WELS, PRESENTED BY ISOSPEED	18 Jul to 23 Jul 2006	Austria	UTC Wels	Grade 1	Outdoor - Clay
2006	SATA ITF JUNIOR PRETORIA	18 Jul to 22 Jul 2006	South Africa	University of Pretoria Sports Ground	Grade 2	Outdoor - Hard
2006	NORTHERN TERRITORY INTERNATIONAL	18 Jul to 23 Jul 2006	Australia	Gardens Tennis Complex, Darwin	Grade 3	Outdoor - Hard
2006	INTERNATIONAL FLOWER BULB TOURNAMENT	18 Jul to 23 Jul 2006	Netherlands	Tennispark Hillegom, Hillegom	Grade 4	Outdoor - Clay
2006	AIR- BERLIN JUNIOR OPEN	18 Jul to 22 Jul 2006	Germany	LTTC Rot-Weiss, Berlin	Grade 4	Outdoor - Clay
2006	EX PILSEN WILSON CUP	19 Jul to 23 Jul 2006	Czechia	TK Slavia Pilsner Urquell, Plzen	Grade 3	Outdoor - Clay
2006	BRUSSELS INTERNATIONAL JUNIOR TOURNAMENT	19 Jul to 23 Jul 2006	Belgium	Brussels	Grade 5	Outdoor - Clay
2006	EUROPEAN JUNIOR INDIVIDUAL CHAMPIONSHIPS	24 Jul to 30 Jul 2006	Switzerland	Tennis Club Klosters	Grade B1	Outdoor - Clay
2006	"SOUTH CAPITAL" JUNIOR TOURNAMENT	24 Jul to 29 Jul 2006	Kazakhstan	Sports Complex, Almaty City	Grade 4	Outdoor - Hard
2006	COPA MERENGUE	24 Jul to 29 Jul 2006	Dominican Republic	Parque del Este	Grade 4	Outdoor - Hard
2006	DONNYBROOK JUNIOR INTERNATIONAL	24 Jul to 29 Jul 2006	Ireland	Donnybrook Tennis Club	Grade 5	Outdoor - Carpet
2006	3RD INTERNATIONAL JAMHOUR TENNIS TOURNAMENT - CANCELLED	24 Jul to 30 Jul 2006	Lebanon	Jamhour Club, Beirut	Grade 5	Outdoor - Hard	Cancelled
2006	FORWARDZONE ITF JUNIOR TOURNAMENT	25 Jul to 29 Jul 2006	South Africa	Riaan Venter Tennis Academy	Grade 2	Outdoor - Hard
2006	BMW JUNIOR OPEN 2006 - CANCELLED	25 Jul to 29 Jul 2006	Luxembourg	Tennis Club de Stade	Grade 2	Outdoor - Clay	Cancelled
2006	V OPEN PREVENTIVA - CANCELLED	26 Jul to 29 Jul 2006	Spain	Club de Tenis Jose Lopez Maeso, Madrid	Grade 5	Outdoor - Hard	Cancelled
2006	JITIC, CENTRAL AMERICA & CARIBBEAN CLOSED	31 Jul to 05 Aug 2006	El Salvador	Maya Country Club	Grade B3	Outdoor - Clay
2006	ITF SOUTH / CENTRAL AFRICA JUNIORS CIRCUIT - LESOTHO	31 Jul to 04 Aug 2006	Lesotho	TBC	Grade 4	Outdoor - Hard
2006	INTERNATIONAL 18 & UNDER TENNIS CHAMPIONSHIPS - BISHKEK	31 Jul to 04 Aug 2006	Kyrgyzstan	Tai-Break Club, Bishkek	Grade 4	Outdoor - Clay
2006	ITF RUSHBROOKE JUNIOR INTERNATIONAL	31 Jul to 04 Aug 2006	Ireland	Rushbrooke Lawn Tennis & Croquet Club	Grade 5	Outdoor - Carpet
2006	FIRST GOLF CLUB JUNIOR INTERNATIONAL CHAMPIONSHIPS - CANCELLED	31 Jul to 04 Aug 2006	Lebanon	Beirut	Grade 5	Outdoor - Clay	Cancelled
2006	11TH SLOVENIAN JUNIOR OPEN 2006	02 Aug to 06 Aug 2006	Slovenia	Teniski Klub, Domzale	Grade 4	Outdoor - Clay
2006	12TH INTERNACIONAL JUNIOR DE LEIRIA	02 Aug to 05 Aug 2006	Portugal	Centro Internacional de Tennis, Leiria	Grade 4	Outdoor - Clay
2006	ITF SOUTH / CENTRAL AFRICA JUNIORS CIRCUIT - SWAZILAND	06 Aug to 10 Aug 2006	eSwatini		Grade 4	Outdoor - Hard
2006	TACA DIOGO NAPOLES	07 Aug to 12 Aug 2006	Portugal	Lawn Tennis Clube da Foz, Porto	Grade 4	Outdoor - Clay
2006	TAMPICO JUNIOR CUP 2006	07 Aug to 13 Aug 2006	Mexico	Raquet Club de Tampico	Grade 4	Outdoor - Hard
2006	COPA DE LAS NACIONES AMIGAS	07 Aug to 12 Aug 2006	Colombia	Club Campestre de Ibague	Grade 5	Outdoor - Clay
2006	COCA COLA ITF JUNIOR TOURNAMENT	07 Aug to 12 Aug 2006	St. Lucia	St Lucia Racquet Club, Castries	Grade 5	Outdoor - Hard
2006	AMMAN ITF JUNIOR CIRCUIT	07 Aug to 11 Aug 2006	Jordan	Jordan Tennis Federation, Amman	Grade 5	Outdoor - Hard
2006	11TH WILSON - TIVOLI TROPHY TIMISOARA	08 Aug to 12 Aug 2006	Romania	Tivoli Tennis Club, Timisoara	Grade 4	Outdoor - Clay
2006	ZTK JUNIOR OPEN	09 Aug to 13 Aug 2006	Slovenia	ZTK Maribor	Grade 4	Outdoor - Clay
2006	ITF SOUTH / CENTRAL AFRICA JUNIOR CIRCUIT - MOZAMBIQUE	12 Aug to 16 Aug 2006	Mozambique		Grade 4	Outdoor - Hard
2006	COPA CLUB FARALLONES	14 Aug to 19 Aug 2006	Colombia	Club Campestre Farallones	Grade 5	Outdoor - Clay
2006	MONTERREY CONTRY JUNIOR CUP 2006	14 Aug to 20 Aug 2006	Mexico	Deportivo Contry, A.C.	Grade 5	Outdoor - Hard
2006	VILA DO CONDE JUNIOR TENNIS CUP	15 Aug to 20 Aug 2006	Portugal	Parque de Jogos de Vila Do Conde	Grade 3	Outdoor - Hard
2006	ITF OUTDOOR FLEVOLAND JUNIOR CHAMPIONSHIPS 2006	15 Aug to 19 Aug 2006	Netherlands	Centre Point, Almere	Grade 4	Indoor - Clay
2006	MERA CUP	16 Aug to 20 Aug 2006	Poland	WKT Mera, Warsaw	Grade 4	Outdoor - Clay
2006	9TH INTERNATIONAL TOURNAMENT U18 2006	16 Aug to 20 Aug 2006	Slovakia	TK Slovan Bratislava	Grade 4	Outdoor - Clay
2006	DEMA CUP	16 Aug to 20 Aug 2006	Bulgaria	TC Dema	Grade 5	Outdoor - Clay
2006	OCEANIA CLOSED JUNIOR CHAMPIONSHIPS	20 Aug to 24 Aug 2006	Fiji	Dr Robin Mitchell Regional Training Centre, Lautoka	Grade B2	Outdoor - Hard
2006	MOVENPICK INTERNATIONAL JUNIOR CHAMPIONSHIPS	21 Aug to 25 Aug 2006	Egypt	Movenpick Pyramids Jolie Ville Hotel	Grade 3	Outdoor - Clay
2006	US JUNIOR INTERNATIONAL HARD COURT CHAMPIONSHIPS	21 Aug to 25 Aug 2006	USA	Atlantic Club, New Jersey	Grade 3	Outdoor - Hard
2006	PAKISTAN INTERNATIONAL JUNIOR CHAMPIONSHIPS 1	21 Aug to 27 Aug 2006	Pakistan	Islamabad Club	Grade 5	Outdoor - Clay
2006	MUMA - ITF JUNIOR TOURNAMENT 2006	21 Aug to 27 Aug 2006	Mexico	Paseo de las Flores y Paseo del Campestre	Grade 5	Outdoor - Hard
2006	IST KNOKKE ZOUTE JUNIOR CHAMPIONSHIP 2006	22 Aug to 26 Aug 2006	Belgium	Royal Zoute Tennis Club	Grade 3	Outdoor - Clay
2006	CLERMONT-FERRAND JUNIOR TOURNAMENT	22 Aug to 27 Aug 2006	France	Stade Clermontois Tennis Club, Clermont-Ferrand	Grade 4	Outdoor - Clay
2006	BELARUS CUP	22 Aug to 27 Aug 2006	Belarus	Olympic Training Centre for Tennis, Minsk	Grade 5	Outdoor - Clay
2006	EPETION CUP	23 Aug to 27 Aug 2006	Croatia	Tenis Kamp Stobrec, Split	Grade 5	Outdoor - Clay
2006	AS OPEN 2006	23 Aug to 27 Aug 2006	North Macedonia	Tennis Club AS-Skopje	Grade 5	Outdoor - Clay
2006	CANADIAN OPEN JUNIOR CHAMPIONSHIPS	28 Aug to 02 Sep 2006	Canada	Club de Tennis de Repentigny, Quebec	Grade 1	Outdoor - Hard
2006	SMASH INTERNATIONAL JUNIOR CHAMPIONSHIPS	28 Aug to 01 Sep 2006	Egypt	Smash Tennis Academy	Grade 2	Outdoor - Clay
2006	BRUNEI ITF JUNIOR CIRCUIT	28 Aug to 03 Sep 2006	Brunei	National Tennis Centre,Bander Seri Begawan	Grade 4	Outdoor - Hard
2006	TORNEO INTERNACIONAL JUVENIL DE YARACUY	28 Aug to 02 Sep 2006	Venezuela	San Felipe, Venezuela	Grade 5	Outdoor - Hard
2006	11TH AZADI JUNIOR WORLD RANKING TOURNAMENT	28 Aug to 01 Sep 2006	Iran	Azadi Sports Complex	Grade 5	Outdoor - Clay
2006	PAKISTAN ITF INTERNATIONAL JUNIOR CHAMPIONSHIPS II	28 Aug to 03 Sep 2006	Pakistan	Islamabad Club	Grade 5	Outdoor - Clay
2006	RIGA OPEN	28 Aug to 01 Sep 2006	Latvia	TBC	Grade 5	Outdoor - Clay
2006	BUDAÖRS CUP	30 Aug to 03 Sep 2006	Hungary	Budaorsi Tenisz Centrum-Terra Park, Budaörs	Grade 3	Outdoor - Clay
2006	PROSIGMA OPEN 2006	30 Aug to 03 Sep 2006	Slovenia	SD Galeja, Maribor	Grade 4	Outdoor - Clay
2006	JUG OPEN 2006	30 Aug to 03 Sep 2006	North Macedonia	Gradski Park BB, Skopje	Grade 5	Outdoor - Clay
2006	2ND MOSTAR OPEN OF 2006	30 Aug to 03 Sep 2006	Bosnia and Herzegovina	Teniski Klub Mostar	Grade 5	Outdoor - Clay
2006	HYOGO INTERNATIONAL JUNIOR TOURNAMENT 1	30 Aug to 03 Sep 2006	Japan	Green-Pia Miki	Grade 5	Outdoor - Carpet
2006	US OPEN JUNIOR TENNIS CHAMPIONSHIPS	03 Sep to 10 Sep 2006	USA	National Tennis Center, Flushing, NY	Grade A	Outdoor - Hard
2006	JURMALA CUP	04 Sep to 08 Sep 2006	Latvia	State Tennis Centre Lielupe, Jurmala	Grade 4	Outdoor - Clay
2006	SWEDEN JUNIOR OPEN 2006	04 Sep to 10 Sep 2006	Sweden	High Coast Tennis Academy, Kramfors	Grade 5	Outdoor - Clay
2006	VALENCIA JUNIOR OPEN	04 Sep to 09 Sep 2006	Venezuela	Complejo "Rafael Yanez Gordils"	Grade 5	Outdoor - Hard
2006	8TH SARAWAK CHIEF MINISTER'S CUP - ITF MALAYSIAN INTERNATIONAL JUNIOR CHAMPIONSHIPS	05 Sep to 10 Sep 2006	Malaysia	Sarawak Lawn Tennis Club, Sarawak	Grade 3	Outdoor - Hard
2006	APHRODITE CUP	05 Sep to 09 Sep 2006	Cyprus	National Tennis Centre, Nicosia	Grade 4	Outdoor - Carpet
2006	TALENTUM CUP	06 Sep to 10 Sep 2006	Hungary	Talentum Tennis Club, Budapest	Grade 5	Outdoor - Clay
2006	HYOGO INTERNATIONAL JUNIOR TOURNAMENT 2	06 Sep to 10 Sep 2006	Japan	Green-Pia Miki, Hyogo	Grade 5	Outdoor - Carpet
2006	KENTUCKY INTERNATIONAL JUNIOR TENNIS DERBY	11 Sep to 16 Sep 2006	USA	Hilary J Boone Varsity Tennis Complex, Lexington	Grade 1	Outdoor - Hard
2006	VALENCIA INTERNATIONAL JUNIOR OPEN	11 Sep to 17 Sep 2006	Venezuela	Complejo Rafael Yanez Gordils, Valencia	Grade 5	Outdoor - Hard
2006	WILSON TTT ITF JUNIORS - CHENNAI	11 Sep to 16 Sep 2006	India	Triangle Tennis Trust	Grade 5	Outdoor - Clay
2006	REGION MAYOR'S PRIZE	11 Sep to 16 Sep 2006	Kazakhstan	Special Region Schhol of Gymnastics	Grade 5	Outdoor - Clay
2006	CHINA JUNIOR I	12 Sep to 17 Sep 2006	China, P.R.	Beijing Tennis Administration Centre	Grade 2	Outdoor - Hard
2006	PANCEVO INTERNATIONAL 2006	12 Sep to 16 Sep 2006	Serbia & Montenegro	Tennis Klub Dinamo, Pancevo	Grade 3	Outdoor - Clay
2006	ZENTIVA CZECH JUNIOR OPEN	13 Sep to 17 Sep 2006	Czechia	TK Neride, Hostivar, Prague	Grade 2	Outdoor - Clay
2006	ITF WORLD JUNIOR TENNIS CHAMPIONSHIP	13 Sep to 17 Sep 2006	Malaysia	National Tennis Centre, Kuala Lumpur	Grade 4	Outdoor - Hard
2006	IV CAMPEONATO INTERNATIONAL DE MIJAS	13 Sep to 17 Sep 2006	Spain	Club del Sol	Grade 5	Outdoor - Clay
2006	NBU CUP	18 Sep to 23 Sep 2006	Uzbekistan	NBU Sports Complex	Grade 4	Outdoor - Clay
2006	VIÑA JUNIOR OPEN 2006	18 Sep to 23 Sep 2006	Chile	Club de Tenis Union	Grade 4	Outdoor - Clay
2006	INDIAN ITF JUNIOR TOURNAMENT - HYDERABAD	18 Sep to 23 Sep 2006	India	Pro Tennis Academy, Hyderabad	Grade 5	Outdoor - Clay
2006	SOCHI CUP	18 Sep to 24 Sep 2006	Russia	Adler Tennis Academy	Grade 5	Outdoor - Clay
2006	LUZERN JUNIOR TROPHY	18 Sep to 23 Sep 2006	Switzerland	Luzern	Grade 5	Outdoor - Clay
2006	8TH SERBIA AND MONTENEGRO JUNIOR OPEN	19 Sep to 23 Sep 2006	Serbia & Montenegro	Tennis Klub Novi Sad, Novi Sad	Grade 2	Outdoor - Clay
2006	CHINA JUNIOR II	19 Sep to 24 Sep 2006	China, P.R.	Huzhou Tennis Centre	Grade 3	Outdoor - Hard
2006	JERRY SIMMONS AMERICAN ITF JUNIOR CIRCUIT - TEXAS	19 Sep to 24 Sep 2006	USA	San Antonio, Texas	Grade 4	Outdoor - Hard
2006	11TH TORNEO INTERNACIONAL JUNIOR U.C.	25 Sep to 30 Sep 2006	Chile	Club Deportivo Univeridad Catolica	Grade 4	Outdoor - Clay
2006	FERGANA CUP	26 Sep to 30 Oct 2006	Uzbekistan	Istiqlol Tennis Club	Grade 4	Outdoor - Hard
2006	JERRY SIMMONS ITF JUNIOR CIRCUIT - ILLINOIS	26 Sep to 01 Oct 2006	USA	University of Illinois	Grade 4	Outdoor - Hard
2006	2006 U18 ITF WORLD RANKING EVENT	02 Oct to 07 Oct 2006	Canada	Mayfair West Raquet and Fitness Club	Grade 4	Indoor - Hard
2006	ITF JUNIOR CIRCUIT (WEEK 1)	02 Oct to 08 Oct 2006	Sri Lanka	Sri Lanka Tennis Association	Grade 5	Outdoor - Clay
2006	2ND JUNIOR OPEN CHILE	02 Oct to 08 Oct 2006	Chile	Club de Tenis de Concepción	Grade 5	Outdoor - Clay
2006	GRAWE JUNIOR CUP	04 Oct to 08 Oct 2006	Croatia	Losinj-Jadranka, Losinj	Grade 4	Outdoor - Clay
2006	OSAKA MAYOR'S CUP - WORLD SUPER JUNIOR TENNIS CHAMPIONSHIPS	09 Oct to 15 Oct 2006	Japan	Utsubo Tennis Centre, Osaka	Grade A	Outdoor - Hard
2006	HONG KONG OPEN JUNIOR CHAMPIONSHIPS	09 Oct to 14 Oct 2006	Hong Kong, China	Victoria Park, Hong Kong	Grade 4	Outdoor - Hard
2006	5TH UAE ITF JUNIOR CHAMPIONSHIPS OF DUBAI	09 Oct to 14 Oct 2006	United Arab Emirates	Dubai	Grade 4	Outdoor - Hard
2006	ITF JUNIOR CIRCUIT (WEEK 2)	09 Oct to 15 Oct 2006	Sri Lanka	Sri Lanka Tennis Association	Grade 5	Outdoor - Clay
2006	TILL TENNIS CUP 2006 - LONDRINA	09 Oct to 15 Oct 2006	Brazil	Londrina Country Club	Grade 5	Outdoor - Clay
2006	CURACAO JUNIORS OPEN 2006	09 Oct to 14 Oct 2006	Netherlands Antilles		Grade 5	Outdoor - Hard
2006	JERRY SIMMONS PAN AMERICAN CLOSED ITF CHAMPIONSHIPS	10 Oct to 15 Oct 2006	USA	Tulsa, Oklahoma	Grade B1	Outdoor - Hard
2006	ITF JUNIOR 18 & UNDER OF TURKMENISTAN	10 Oct to 14 Oct 2006	Turkmenistan	Turkmenistan Tennis Federation	Grade 5	Outdoor - Hard
2006	2006 U18 ITF WORLD RANKING EVENT 2	16 Oct to 20 Oct 2006	Canada	Uniprix Stadium	Grade 3	Indoor - Hard
2006	HRT AUTUMN CUP	16 Oct to 22 Oct 2006	Denmark	Horsholm Rungsted Tennisclub, Rungsted Kyst	Grade 4	Indoor - Carpet
2006	THE EL PASO YOUTH TENNIS CENTRE ITF TOURNAMENT	16 Oct to 22 Oct 2006	USA	El Paso Youth Tennis Center	Grade 5	Outdoor - Hard
2006	XXVI BAHIA OPEN - PORTO SEGURO	16 Oct to 22 Oct 2006	Brazil	Hotel Capitania	Grade 5	Outdoor - Clay
2006	MIAN CHANG CUP INTERNATIONAL JUNIOR CHAMPIONSHIPS	17 Oct to 22 Oct 2006	Chinese Taipei		Grade 4	Outdoor - Clay
2006	ITF THAILAND OPEN 2006	23 Oct to 28 Oct 2006	Thailand	Ramkhamhaeng University Tennis Courts	Grade 2	Outdoor - Hard
2006	NOKIA JUNIOR CUP	25 Oct to 29 Oct 2006	Finland	Sport Institute of Finland, Vierumaki	Grade 4	Indoor - Hard
2006	2ND BUENOS AIRES CUP	25 Oct to 29 Oct 2006	Argentina	Organización Hebra Macabi	Grade 5	Outdoor - Clay
2006	ASIA/OCEANIA CLOSED CHAMPIONSHIPS	30 Oct to 05 Nov 2006	Thailand	Rama Gardens Hotel	Grade B1	Outdoor - Hard
2006	7TH TORNEIG ITF ANDORRA LA VELLA	30 Oct to 04 Nov 2006	Andorra	Centre Esportiv Dels Serradells, Andorra La Vella	Grade 5	Indoor - Carpet
2006	JERRY SIMMONS ITF JUNIOR CIRCUIT - SOUTH CAROLINA	31 Oct to 05 Nov 2006	USA	Lexington County Tennis Center	Grade 2	Outdoor - Hard
2006	TATS OPEN	31 Oct to 04 Nov 2006	Finland	Tampereen Tennisseura, Tampere	Grade 4	Indoor - Carpet
2006	TARKETT JUNIOR OPEN	31 Oct to 05 Nov 2006	Belgium	Heiveld Tennis Center	Grade 4	Indoor - Hard
2006	ITF RAMA GARDENS HOTEL OPEN	06 Nov to 12 Nov 2006	Thailand	Rama Gardens Hotel	Grade 4	Outdoor - Hard
2006	JERRY SIMMONS EVERT AMERICAN ITF JUNIOR CIRCUIT	07 Nov to 12 Nov 2006	USA	Evert Tennis Academy	Grade 4	Outdoor - Hard
2006	7TH SAUDI ITF JUNIOR TENNIS CHAMPIONSHIPS	13 Nov to 17 Nov 2006	Saudi Arabia	Riyadh	Grade 4	Outdoor - Hard
2006	WISMILAK - WIDJOJO SOEJONO JUNIOR CHAMPIONSHIPS	14 Nov to 19 Nov 2006	Indonesia	Embong Sawo Tennis Centre	Grade 4	Outdoor - Hard
2006	PATUJU JUNIOR OPEN 2006	15 Nov to 20 Nov 2006	Bolivia	Club de Tenis Santa Cruz	Grade 5	Outdoor - Clay
2006	6TH RIYADH ITF INTERNATIONAL JUNIOR CHAMPIONSHIPS	20 Nov to 24 Nov 2006	Saudi Arabia	Saudi Leaders' Institute, Riyadh	Grade 4	Outdoor - Hard
2006	PERU JUNIOR OPEN	20 Nov to 26 Nov 2006	Peru	jockey Club del Peru	Grade 5	Outdoor - Clay
2006	SINGAPORE INTERNATIONAL JUNIOR CHAMPIONSHIPS	20 Nov to 26 Nov 2006	Singapore	Kallang Tennis Centre	Grade 5	Outdoor - Hard
2006	SOLO OPEN INTERNATIONAL JUNIOR CHAMPIONSHIPS	21 Nov to 26 Nov 2006	Indonesia	Gelora Manatan Tennis Centre	Grade 4	Outdoor - Hard
2006	ITF EAST AFRICA CIRCUIT 1 - SUDAN	26 Nov to 30 Nov 2006	Sudan		Grade 5	Outdoor - Clay
2006	INDIAN ITF JUNIOR TOURNAMENT - MUMBAI	27 Nov to 02 Dec 2006	India	Dr G.A. Ranade Centre Mumbai	Grade 4	Outdoor - Hard
2006	ECUADOR ITF	27 Nov to 03 Dec 2006	Ecuador	Guayaquil	Grade 5	Outdoor - Clay
2006	EDDIE HERR INTERNATIONAL JUNIOR TENNIS CHAMPIONSHIPS	28 Nov to 04 Dec 2006	USA	Bollettieri Sports Academy, Bradenton, Florida	Grade 1	Outdoor - Hard
2006	PHINMA/ITF INTL JUNIOR TOURNAMENT	28 Nov to 02 Dec 2006	Philippines	Ynares Sports Centre	Grade 4	Outdoor - Hard
2006	ITF EAST AFRICA CIRCUIT 2- ETHIOPIA	02 Dec to 06 Dec 2006	Ethiopia		Grade 4	Outdoor - Clay
2006	ORANGE BOWL TENNIS CHAMPIONSHIPS	04 Dec to 10 Dec 2006	USA	Tennis Centre Crandon Park, Key Biscayne, Florida	Grade A	Outdoor - Hard
2006	INDIAN ITF JUNIOR TOURNAMENT - GURGAON	04 Dec to 09 Dec 2006	India	DLTA Tennis Complex, Gurgaon	Grade 4	Outdoor - Hard
2006	PHINMA/ITF INTL JUNIOR TOURNAMENT 2	05 Dec to 09 Dec 2006	Philippines	Rizal Memorial Tennis Centre	Grade 4	Outdoor - Hard
2006	PERTH ITF	05 Dec to 10 Dec 2006	Australia	State Tennis Centre, Burswood, WA	Grade 5	Outdoor - Hard
2006	ITF EAST AFRICA CIRCUIT 3 - KENYA	08 Dec to 12 Dec 2006	Kenya	Nairobi Club	Grade 4	Outdoor - Clay
2006	PRINCE CUP	10 Dec to 15 Dec 2006	USA		Grade 4	Outdoor - Hard
2006	YUCATAN WORLD CUP 2006	11 Dec to 16 Dec 2006	Mexico	Club Campestre de Yucatan, Merida	Grade 1	Outdoor - Hard
2006	SOUTH AFRICA JUNIOR ITF 3	14 Dec to 17 Dec 2006	South Africa	Rondebosch	Grade 5	Outdoor - Hard
2006	29TH INTERNATIONAL CASABLANCA JUNIOR CUP	25 Dec to 31 Dec 2006	Mexico	Club Casablanca Satelite, Tlalnepantla	Grade A	Outdoor - Hard
2007	43RD COFFEE BOWL (COPA DEL CAFE)	01 Jan to 07 Jan 2007	Costa Rica	Costa Rica Country Club, San Jose	Grade 1	Outdoor - Hard
2007	INDIAN ITF JUNIOR TOURNAMENT - CHANDIGARH	01 Jan to 06 Jan 2007	India	Chandigarh Lawn Tennis Association	Grade 3	Outdoor - Hard
2007	SALK OPEN	02 Jan to 06 Jan 2007	Sweden	SALK, Bromma, Stockholm	Grade 3	Indoor - Hard
2007	LOY YANG POWER TRARALGON INTERNATIONAL	05 Jan to 10 Jan 2007	Australia	Traralgon Tennis Association, Traralgon, Victoria	Grade 1	Outdoor - Hard
2007	VASTERAS INTERNATIONAL 2007	07 Jan to 12 Jan 2007	Sweden	Vasteras Tennisklubb	Grade 4	Indoor - Hard
2007	COPA GATORADE	08 Jan to 14 Jan 2007	Venezuela	Complejo Nacional de Tenis, Caracas	Grade 1	Outdoor - Hard
2007	ITF JUNIOR CIRCUIT 2007 - NEW DELHI	08 Jan to 13 Jan 2007	India	RK Khanna Tennis Stadium, New Delhi	Grade 2	Outdoor - Hard
2007	WILSON ITF JUNIOR CLASSIC PRESENTED BY WUSTENROT	08 Jan to 13 Jan 2007	Austria	Tennisclub Salzburg, Bergheim	Grade 4	Indoor - Carpet
2007	6TH ITF ABU DHABI JUNIOR CHAMPIONSHIPS	08 Jan to 12 Jan 2007	United Arab Emirates	Abu Dhabi Tennis Center	Grade 5	Outdoor - Hard
2007	ITF SAITAMA JUNIOR TENNIS	10 Jan to 14 Jan 2007	Japan	Green Tennis Plaza, Kawaguchi	Grade 5	Outdoor - Hard
2007	OPTUS NOTTINGHILL INTERNATIONAL	14 Jan to 20 Jan 2007	Australia	Nottinghill Pinewood Tennis Club, Melbourne	Grade 1	Outdoor - Hard
2007	BARRANQUILLA JUNIOR TENNIS TOURNAMENT COUNTRY CLUB 2007	15 Jan to 21 Jan 2007	Colombia	Country Club of Barranquilla	Grade 1	Outdoor - Clay
2007	14TH SLOVAK JUNIOR INDOOR TOURNAMENT 2007	15 Jan to 21 Jan 2007	Slovakia	TC Slavia Pravnik, Bratislava, Slovakia	Grade 2	Indoor - Carpet
2007	ONGC ITF JUNIORS 2007	15 Jan to 20 Jan 2007	India	Dakshin Kalikata Sansad, Kolkata	Grade 3	Outdoor - Clay
2007	TECHNO MARINE HONG KONG ITF JUNIOR TOURNAMENT	15 Jan to 20 Jan 2007	Hong Kong, China		Grade 5	Outdoor - Hard
2007	CASIO ITF JUNIOR TOURNAMENT	16 Jan to 21 Jan 2007	Germany	Hamburger Tennis Verbande. V	Grade 4	Indoor - Carpet
2007	MAGNOLIA CUP	16 Jan to 21 Jan 2007	Poland	SKT Szczecin	Grade 4	Indoor - Hard
2007	AUSTRALIAN OPEN JUNIOR CHAMPIONSHIPS	21 Jan to 27 Jan 2007	Australia	Melbourne Park National Tennis Centre	Grade A	Outdoor - Hard
2007	19TH CZECH INTERNATIONAL JUNIOR INDOOR CHAMPIONSHIPS	22 Jan to 28 Jan 2007	Czechia	Tennis Club Precolor Prerov, Prerov	Grade 1	Indoor - Carpet
2007	NICOLAS MACHIVELLO COPA GRAIMAN	22 Jan to 28 Jan 2007	Ecuador	Cuenca Tennis & Golf Club	Grade 2	Outdoor - Clay
2007	BKSP INTERNATIONAL JUNIOR CHAMPIONSHIPS	22 Jan to 27 Jan 2007	Bangladesh	Bangladesh Krira Shikkha Protistan, Dhaka	Grade 4	Outdoor - Hard
2007	LEUGGERN JUNIOR TROPHY	28 Jan to 03 Feb 2007	Switzerland	Sportcenter Leuggern, Leuggern	Grade 5	Indoor - Carpet
2007	TORNEO INTERNACIONAL INKA BOWL	29 Jan to 04 Feb 2007	Peru	Peru	Grade 2	Outdoor - Clay
2007	AUCKLAND 18 & UNDER SUMMER CHAMPIONSHIPS	29 Jan to 03 Feb 2007	New Zealand	Vodafone Tennis Park, Auckland	Grade 4	Outdoor - Hard
2007	RAJSHAHI INTERNATIONAL JUNIOR TENNIS CHAMPIONSHIPS	30 Jan to 04 Feb 2007	Bangladesh	Zafar Iman Tennis Complex	Grade 3	Outdoor - Hard
2007	ITF TERME RADENCI 2007	31 Jan to 04 Feb 2007	Slovenia	TC Radenci	Grade 4	Indoor - Carpet
2007	SUNSMART 18 AND UNDER CANTERBURY CHAMPIONSHIPS	04 Feb to 09 Feb 2007	New Zealand	Christchurch	Grade 4	Outdoor - Hard
2007	CONDOR DE PLATA TOURNAMENT	05 Feb to 11 Feb 2007	Bolivia	Club de Tenis La Paz	Grade 2	Outdoor - Clay
2007	BANGLADESH INTERNATIONAL JUNIOR CHAMPIONSHIPS	07 Feb to 12 Feb 2007	Bangladesh	National Tennis Complex, Dhaka	Grade 3	Outdoor - Hard
2007	SEY DEVELOPMENT CUP	07 Feb to 11 Feb 2007	Czechia	BTK Frydlant nad Ostravici	Grade 4	Indoor - Carpet
2007	COPA MILO - IND 2007	12 Feb to 18 Feb 2007	Chile	Club Palestino	Grade 2	Outdoor - Clay
2007	HRT WINTER CUP	12 Feb to 17 Feb 2007	Denmark	Horsholm Rungsted Tennisclub, Rungsted Kyst	Grade 4	Indoor - Carpet
2007	WELLINGTON 18 & U SUMMER CHAMPIONSHIPS	12 Feb to 17 Feb 2007	New Zealand	Wellington Renouf Tennis Centre, Brooklyn, Wellington	Grade 4	Outdoor - Hard
2007	1ST CLUB CASABLANCA JUNIOR TOURNAMENT 2007	12 Feb to 17 Feb 2007	Mexico		Grade 5	Outdoor - Hard
2007	28TH ARGENTINA CUP	19 Feb to 24 Feb 2007	Argentina	Club Nautico Mar Del Plata	Grade 2	Outdoor - Clay
2007	JALISCO JUNIOR CUP 2007	19 Feb to 24 Feb 2007	Mexico		Grade 4	Outdoor - Clay
2007	IPP JUNIOR OPEN	19 Feb to 23 Feb 2007	Finland	Finland Tennis Club	Grade 4	Indoor - Hard
2007	24TH INTERNATIONAL JUNIOR CHAMPIONSHIPS OF SRI LANKA	19 Feb to 25 Feb 2007	Sri Lanka	SSingalese Sports Club, Colombo	Grade 5	Outdoor - Clay
2007	ITF FLEVOLAND JUNIOR CHAMPIONSHIPS	21 Feb to 24 Feb 2007	Netherlands	Centre Point BV, Almere	Grade 4	Indoor - Hard
2007	ADELAIDE ITF	24 Feb to 01 Mar 2007	Australia	Tea Tree Gully Tennis Club, Adelaide, SA	Grade 4	Outdoor - Hard
2007	URUGUAY BOWL	26 Feb to 03 Mar 2007	Uruguay	Carrasco Lawn Tennis Club, Montevideo	Grade 2	Outdoor - Clay
2007	BLACK GOLD OF UDMURTIA	26 Feb to 04 Mar 2007	Russia	FOC Zdorovie	Grade 3	Indoor - Hard
2007	II COPA HSBC EL SALVADOR JUNIOR OPEN	26 Feb to 03 Mar 2007	El Salvador	Final Jardines La Sabana, Ciudad Merliot, San Salvador	Grade 4	Outdoor - Hard
2007	ITF OSLO INDOOR 2007	26 Feb to 03 Mar 2007	Norway	Haslevangen, Oslo	Grade 4	Indoor - Hard
2007	INTERNATIONAL BAVARIAN JUNIOR CHALLENGE 2007	28 Feb to 04 Mar 2007	Germany	Tennis Center Noris, Nurnberg	Grade 4	Indoor - Carpet
2007	SIAULIAI MAYOR'S CUP	28 Feb to 04 Mar 2007	Lithuania	Siauliai Tennis School	Grade 4	Indoor - Carpet
2007	27TH ASUNCION BOWL	05 Mar to 10 Mar 2007	Paraguay		Grade 1	Outdoor - Clay
2007	COSTA RICA BOWL	05 Mar to 10 Mar 2007	Costa Rica	Costa Rica Tennis Club, San Jose	Grade 3	Outdoor - Hard
2007	ITF KRAMFORS JUNIOR WORLD RANKING TOURNAMENT	05 Mar to 11 Mar 2007	Sweden	Kramfors Tenniscenter	Grade 3	Indoor - Hard
2007	BRUNEI ITF JUNIOR CIRCUIT	05 Mar to 11 Mar 2007	Brunei	National Tennis Centre	Grade 4	Outdoor - Hard
2007	ENRI OPEN 2007	05 Mar to 10 Mar 2007	Latvia	TK Enri, Riga	Grade 4	Indoor - Carpet
2007	GOSFORD ITF	05 Mar to 10 Mar 2007	Australia	Gosford Tennis Centre, NSW	Grade 4	Outdoor - Hard
2007	2ND ITF JUNIOR TLEMCEN	05 Mar to 09 Mar 2007	Algeria	Club de tenis de Mansourah	Grade 5	Outdoor - Clay
2007	LUXEMBOURG JUNIOR OPEN	06 Mar to 10 Mar 2007	Luxembourg	National Tennis Centre of Luxembourg, Esch/Alzette	Grade 2	Indoor - Hard
2007	SALON PAS INTERNATIONAL JUNIOR CHAMPIONSHIPS	06 Mar to 11 Mar 2007	Indonesia	Jakarta	Grade 2	Outdoor - Hard
2007	TROFEUL D STURDZA	06 Mar to 11 Mar 2007	Moldova	National Tennis Centre	Grade 3	Indoor - Carpet
2007	BANANA BOWL	12 Mar to 18 Mar 2007	Brazil		Grade 1	Outdoor - Clay
2007	ITF BANGKOK METROPOLITAN 2007	12 Mar to 18 Mar 2007	Thailand	Rama Gardens Hotel and Resort, Bangkok	Grade 1	Outdoor - Hard
2007	6TH ITF JUNIOR ORAN	12 Mar to 16 Mar 2007	Algeria	Algerian Tennis Association, Algiers, Algeria	Grade 4	Outdoor - Clay
2007	PANAMA BOWL 2007	12 Mar to 17 Mar 2007	Panama	Llanos de Curundu	Grade 4	Outdoor - Clay
2007	KRAMFORS JUNIOR CHALLENGE	12 Mar to 17 Mar 2007	Sweden	Kramfors Tennis Center	Grade 4	Indoor - Hard
2007	MALAYSIA ITF INTERNATIONAL JUNIOR CHAMPIONSHIP	14 Mar to 18 Mar 2007	Malaysia	National Tennis Centre, Kuala Lumpur	Grade 4	Outdoor - Hard
2007	ITF WEST AFRICA JUNIORS CIRCUIT	14 Mar to 18 Mar 2007	Nigeria	Lagos, Nigeria	Grade 4	Outdoor -
2007	COPA GERDAU	19 Mar to 25 Mar 2007	Brazil		Grade A	Outdoor - Clay
2007	CHIEF MINISTER'S CUP ITF MALAYSIAN WORLD JUNIOR TENNIS CHAMPIONSHIPS	20 Mar to 25 Mar 2007	Malaysia	Miri Tennis Club, Sarawak	Grade 1	Outdoor - Hard
2007	5TH SFAX ITF JUNIOR TOURNAMENT	20 Mar to 24 Mar 2007	Tunisia	Tennis Club de Sfax, Sfax	Grade 3	Outdoor - Hard
2007	ITF WEST AFRICA JUNIORS CIRCUIT	20 Mar to 24 Mar 2007	Benin	Cotonou, Benin	Grade 4	Outdoor - Hard
2007	TENNIS EXPRESS ITF CHAMPIONSHIPS	26 Mar to 01 Apr 2007	USA	College Station, Texas	Grade 4	Outdoor - Hard
2007	MALTA ITF JUNIOR TOURNAMENT	26 Mar to 01 Apr 2007	Malta	Marsa Sports Club	Grade 5	Outdoor - Hard
2007	18TH MITSUBISHI-LANCER INTERNATIONAL JUNIORS CHAMPIONSHIPS	27 Mar to 01 Apr 2007	Philippines	Rizal Memorial Tennis Center, Manila	Grade 1	Outdoor - Hard
2007	6TH MONASTIR ITF JUNIOR TOURNAMENT	27 Mar to 31 Mar 2007	Tunisia	Monastir Tennis Club, Monastir, Tunisia	Grade 3	Outdoor - Hard
2007	2007 MAXXIS CUP INT'L JUNIOR CHAMPIONSHIPS	27 Mar to 01 Apr 2007	Chinese Taipei		Grade 4	Outdoor - Hard
2007	COPA VENDIMIA 2007	27 Mar to 31 Mar 2007	Argentina	Andino Tenis Club	Grade 5	Outdoor - Clay
2007	25TH PERIN MEMORIAL	02 Apr to 06 Apr 2007	Croatia	Umag, Croatia	Grade 1	Outdoor - Clay
2007	JAPAN OPEN JUNIOR CHAMPIONSHIPS 2007	02 Apr to 07 Apr 2007	Japan	Higashiyama Park Tennis Center, Nagoya	Grade 1	Outdoor - Carpet
2007	ISRAEL ITF JUNIOR TOURNAMENT 1	02 Apr to 06 Apr 2007	Israel	Bat Yam Tennis Centre, Bat Yam	Grade 4	Outdoor - Hard
2007	SUTTON ITF JUNIOR TOURNAMENT	02 Apr to 07 Apr 2007	Great Britain	Sutton, Great Britain	Grade 5	Indoor - Hard
2007	INTERNATIONAL JUNIOR CHAMPIONSHIPS OF BOTSWANA (AJC WARM UP)	03 Apr to 07 Apr 2007	Botswana	Botswana	Grade 3	Outdoor - Hard
2007	20TH INTERNATIONAL PASCUAS BOWL	03 Apr to 08 Apr 2007	Paraguay		Grade 4	Outdoor - Clay
2007	1ST TORNEO ITF JUNIOR BENICARLO	03 Apr to 08 Apr 2007	Spain	Club de Tenis Benicarlo	Grade 5	Outdoor - Clay
2007	32ND CITY OF FLORENCE INTERNATIONAL TOURNAMENT	04 Apr to 09 Apr 2007	Italy	Circolo Del Tennis Firenze, Florence	Grade 2	Outdoor - Clay
2007	USTA INTERNATIONAL SPRING CHAMPIONSHIPS	09 Apr to 16 Apr 2007	USA	Carson, California	Grade 1	Outdoor - Hard
2007	OPEN JUNIOR DE CAP D'AIL JUNIOR OPEN	09 Apr to 14 Apr 2007	France	Tennis Club du Cap D'Ail	Grade 2	Outdoor - Clay
2007	AFRICAN CLOSED JUNIOR CHAMPIONSHIPS	09 Apr to 14 Apr 2007	Botswana	Botswana	Grade B2	Outdoor - Hard
2007	27TH TASHKENT INTERNATIONAL JUNIOR TOURNAMENT	09 Apr to 14 Apr 2007	Uzbekistan	Tashkent Tennis Centre, Tashkent City	Grade 3	Outdoor - Hard
2007	NOTTS ITF JUNIOR TOURNAMENT	09 Apr to 14 Apr 2007	Great Britain	Great Britain	Grade 5	Outdoor - Hard
2007	2007 ASIAN CLOSED JUNIOR TENNIS CHAMPIONSHIPS	10 Apr to 15 Apr 2007	Chinese Taipei	Chuang-Hua	Grade B1	Outdoor - Hard
2007	SAADIA REES ITF JUNIOR TOURNAMENT	10 Apr to 15 Apr 2007	Israel	Haifa Tennis Center, Haifa	Grade 4	Outdoor - Hard
2007	CAMPEONATO INTERNACIONAL JUNIOR RIBARROJA DEL TURIA	10 Apr to 14 Apr 2007	Spain	Ribarroja	Grade 5	Outdoor - Clay
2007	EASTER BOWL - US CLOSED CHAMPIONSHIPS	16 Apr to 22 Apr 2007	USA	California, USA	Grade B1	Outdoor - Hard
2007	ISTRES INTERNATIONAL JUNIOR TOURNAMENT	16 Apr to 22 Apr 2007	France	Istres Sports Tennis	Grade 2	Outdoor - Clay
2007	ALEX PODOLSKY ITF JUNIOR TOURNAMENT	16 Apr to 21 Apr 2007	Israel	Beer Shiva Tennis Centre	Grade 4	Outdoor - Hard
2007	25TH ALL CANADIAN ITF JUNIOR CHAMPIONSHIPS	16 Apr to 21 Apr 2007	Canada	Cedar Springs Health, Racquet & Sports Club, Burlington	Grade 5	Outdoor - Hard
2007	TOURNOI INTERNATIONAL JUNIOR DE ST FRANCOIS	16 Apr to 21 Apr 2007	Guadeloupe	Tennis Club de Saint Francois	Grade 5	Outdoor - Hard
2007	11TH NAMANGAN INTERNATIONAL JUNIOR TOURNAMENT	17 Apr to 21 Apr 2007	Uzbekistan	Sport Club Namangan Dustlik	Grade 3	Outdoor - Hard
2007	V OPEN OBRALIA INTERNATIONAL JUNIOR PILAR DE LA HORADADA	17 Apr to 22 Apr 2007	Spain	Club de Tenis Horadada, Alicante	Grade 3	Outdoor - Hard
2007	JEJU INTERNATIONAL JUNIOR CHAMPIONSHIPS	17 Apr to 22 Apr 2007	Korea, Rep.	Jeju City, Korea	Grade 5	Outdoor - Hard
2007	KENANA CUP	18 Apr to 22 Apr 2007	Bulgaria	Tennis Club Haskovo	Grade 5	Outdoor - Clay
2007	MOSTAR OPEN 2007	18 Apr to 22 Apr 2007	Bosnia and Herzegovina	Teniski Klub Mostar	Grade 5	Outdoor - Clay
2007	OPEN INTERNATIONAL JUNIORS DE BEAULIEU SUR MER	21 Apr to 27 Apr 2007	France	Beaulieu-Sur-Mer	Grade 1	Outdoor - Clay
2007	29TH INTERSPA SLOVAKIA CUP 2007	24 Apr to 29 Apr 2007	Slovakia	TK Kupele Piestany	Grade 2	Outdoor - Clay
2007	CAMPEONATOS INTERNACIONALES JUNIOR DE TENIS DE LA COMUNIDAD VALENCIANA	24 Apr to 28 Apr 2007	Spain	Equelite - Juan Carlos Ferrero Tenis Academy	Grade 3	Outdoor - Clay
2007	LEE DUK HEE CUP KOREA INTERNATIONAL JUNIOR CHAMPIONSHIPS	24 Apr to 29 Apr 2007	Korea, Rep.	Olympic Tennis Courts, Seoul	Grade 3	Outdoor - Hard
2007	PLOVDIV CUP	25 Apr to 29 Apr 2007	Bulgaria	TC Lokomotiv Plovdiv	Grade 4	Outdoor - Clay
2007	GURU CUP - 24TH INTERNATIONAL TOURNAMENT OF SALSOMAGGIORE	30 Apr to 06 May 2007	Italy	Tennis Club Salsomaggiore	Grade 2	Outdoor - Clay
2007	ITF SPRING CIRCUIT IN SPRING, TEXAS	30 Apr to 06 May 2007	USA	Spring, Texas	Grade 5	Outdoor - Hard
2007	DONETSK CUP	01 May to 05 May 2007	Ukraine	Tennis Club VicCourt, Donetsk	Grade 3	Outdoor - Hard
2007	15TH INTERNATIONAL JUNIOR TOURNAMENT CITTA' DI PRATO	08 May to 13 May 2007	Italy	Tennis Club Prato, Prato	Grade 2	Outdoor - Clay
2007	31ST MAMAIA-SEN JUNIOR ITF TOURNAMENT	08 May to 13 May 2007	Romania	Tennis Club Dafora, Sibiu	Grade 3	Outdoor - Clay
2007	ITF SPRING CIRCUIT, TEXAS	08 May to 13 May 2007	USA	Waco, Texas	Grade 4	Outdoor - Hard
2007	29TH INTERNATIONAL JUNIOR TOURNAMENT "CITTA' DI SANTA CROCE"	14 May to 20 May 2007	Italy	Tennis Club Santa Croce	Grade 1	Outdoor - Clay
2007	TSZ CUP	14 May to 20 May 2007	Russia	TSZ Tennis Center, Togliatti	Grade 4	Outdoor - Hard
2007	ENKA ITF JUNIOR	14 May to 19 May 2007	Turkiye	Enka Sports Club, Istanbul	Grade 5	Outdoor - Hard
2007	1ST OPEN JUNIOR CHILE	14 May to 19 May 2007	Chile	Parque Tenis El Alba	Grade 5	Outdoor - Clay
2007	INSTIRIG CUP 2007	14 May to 20 May 2007	Romania	Bals, Romania	Grade 5	Outdoor - Clay
2007	LA VIE SPORT JUNIOR CUP VILLACH 2007	15 May to 19 May 2007	Austria	Villacher Arbeiter Sportverein, Villach	Grade 2	Outdoor - Clay
2007	48TH TROFEO BONFIGLIO	21 May to 27 May 2007	Italy	Tennis Club Milano	Grade A	Outdoor - Clay
2007	28TH INTERNATIONAL SPRING BOWL	21 May to 26 May 2007	Austria	Tennis Center No Landesportschule, St. Polten	Grade 2	Outdoor - Clay
2007	SAMARA CUP	21 May to 27 May 2007	Russia	Samara Sports School	Grade 4	Outdoor - Hard
2007	TED - ISTANBUL	21 May to 26 May 2007	Turkiye	Istanbul	Grade 5	Outdoor - Hard
2007	MONTENEGRO OPEN	23 May to 27 May 2007	Montenegro	Tennis Club Nec Podgorica	Grade 4	Outdoor - Clay
2007	43RD ASTRID BOWL CHARLEROI, BELGIAN INTERNATIONAL JUNIOR CHAMPIONSHIPS	28 May to 02 Jun 2007	Belgium	Royal Astrid Tennis Club, Loverval	Grade 1	Outdoor - Clay
2007	RUC TENNIS INTERNATIONAL JUNIOR OPEN	28 May to 02 Jun 2007	Morocco	Racing Universitaire Casablancais	Grade 4	Outdoor - Clay
2007	COPA CARIARI	28 May to 02 Jun 2007	Costa Rica	Cariari Country Club	Grade 5	Outdoor - Hard
2007	ESTONIAN JUNIOR OPEN	29 May to 03 Jun 2007	Estonia	Nomme Tennis Club, Talinn	Grade 4	Outdoor - Clay
2007	TENNIS SWEDEN JUNIOR CUP	30 May to 03 Jun 2007	Sweden	Varnamo	Grade 5	Outdoor - Clay
2007	ROLAND GARROS JUNIOR CHAMPIONSHIPS	03 Jun to 10 Jun 2007	France	Stade Roland Garros, Paris	Grade A	Outdoor - Clay
2007	RIAD 21	04 Jun to 09 Jun 2007	Morocco	Club Riad	Grade 3	Outdoor - Clay
2007	OZEROV CUP	04 Jun to 10 Jun 2007	Russia	Adler Tennis Federation, Sochi	Grade 3	Outdoor - Clay
2007	IX COPA CRISTAL	04 Jun to 09 Jun 2007	El Salvador	Final Calle La Sabana, Ciudad Merliot	Grade 4	Outdoor - Hard
2007	NEPLIGET CUP	05 Jun to 09 Jun 2007	Hungary	Budapest	Grade 4	Outdoor - Clay
2007	RAQUETTE D'OR	11 Jun to 16 Jun 2007	Morocco	Royale Tennis Club de Mohammedia	Grade 2	Outdoor - Clay
2007	USTA INTERNATIONAL GRASS COURT CHAMPIONSHIPS	11 Jun to 16 Jun 2007	USA	The Philadelphia Cricket Club	Grade 3	Outdoor - Grass
2007	XVI COPA MUNDO MAYA	11 Jun to 17 Jun 2007	Guatemala	Federacion National Tenis	Grade 4	Outdoor - Hard
2007	INTERNATIONAL TENNIS CHAMPIONSHIPS 18 & UNDER	11 Jun to 15 Jun 2007	Kyrgyzstan	Tai-Break Club, Bishkek	Grade 5	Outdoor - Clay
2007	15TH INTERNATIONAL JUNIOR TOURNAMENT OF OFFENBACH/MAIN	12 Jun to 17 Jun 2007	Germany	Hessischer Tennis-Verband	Grade 1	Outdoor - Clay
2007	EPITOK CUP	13 Jun to 17 Jun 2007	Hungary	Epitok Tenisz Klub, Budapest	Grade 2	Outdoor - Clay
2007	NOUMEA ITF	17 Jun to 22 Jun 2007	New Caledonia	Ligue Caledonienne de tennis, Nouvelle-Caledonie	Grade 5	Outdoor - Hard
2007	COPA HORIZONTES DE LA AMISTAD	18 Jun to 23 Jun 2007	Cuba	Centro Nacional de Tenis, Havana	Grade 5	Outdoor - Hard
2007	BANK OF BERMUDA FOUNDATION ITF JUNIOR CIRCUIT TOURNAMENT	18 Jun to 23 Jun 2007	Bermuda	W.E.R. Joell Tennis Stadium	Grade 5	Outdoor - Hard
2007	MEDITERRANEE AVENIR	19 Jun to 24 Jun 2007	Morocco	Club Olympic Casablancais, Casablanca	Grade 2	Outdoor - Clay
2007	HEAD CUP 2007	19 Jun to 23 Jun 2007	Ukraine	Antei Club, Kiev	Grade 3	Outdoor - Clay
2007	THAMRIN CUP INTERNATIONAL JUNIOR CHAMPIONSHIPS	19 Jun to 24 Jun 2007	Indonesia	Kelapa Gading Sport Club, Jakarta Utara	Grade 4	Outdoor - Hard
2007	ITF JUNIOR CUP COPENHAGEN 2007	19 Jun to 24 Jun 2007	Denmark	Kjobenhavns Boldklub, Copenhagen	Grade 4	Outdoor - Clay
2007	8TH GERRY WEBER JUNIOR OPEN	20 Jun to 23 Jun 2007	Germany	Gerry Weber Stadion, Halle/Westfalen	Grade 2	Outdoor - Grass
2007	PROKOM CUP	20 Jun to 24 Jun 2007	Poland	Klub Tenisowy ARKA, Gdynia	Grade 4	Outdoor - Clay
2007	ITF JUNIORS - ROEHAMPTON	24 Jun to 29 Jun 2007	Great Britain	The Bank of England Sports Ground, Roehampton, London	Grade 1	Outdoor - Grass
2007	AIR PACIFIC SOUTH PACIFIC OPEN JUNIOR CHAMPIONSHIPS	25 Jun to 30 Jun 2007	Fiji	Fiji Regional Tennis Centre, Lautoka	Grade 4	Outdoor - Hard
2007	ITF ONEJECT INDONESIA INTERNATIONAL JUNIOR CHAMPIONSHIPS	25 Jun to 01 Jul 2007	Indonesia	Siliwangi Tennis Centre, Bandung West Jawa	Grade 4	Outdoor - Hard
2007	SECURTIY & GENERAL INTERNATIONAL JUNIOR CHAMPIONSHIPS	25 Jun to 30 Jun 2007	Bahamas	National Tennis Centre, Nassau	Grade 5	Outdoor - Hard
2007	RADENSKA OPEN	26 Jun to 01 Jul 2007	Slovenia	ZTK Maribor	Grade 4	Outdoor - Clay
2007	DANISH JUNIOR CUP 2007	26 Jun to 01 Jul 2007	Denmark	Aarhus 1900 Tennis, Hojbjerg	Grade 5	Outdoor - Clay
2007	TOURNOI INTERNATIONAL JUNIOR DE LA VILLE DE TUNIS	27 Jun to 01 Jul 2007	Tunisia	Tennis Club de Tunis	Grade 3	Outdoor - Clay
2007	ITF JUNIOR CIRCUIT 2007 ISTANBUL	27 Jun to 01 Jul 2007	Turkiye	Istanbul, Turkey	Grade 5	Outdoor - Clay
2007	THE JUNIOR CHAMPIONSHIPS, WIMBLEDON	30 Jun to 08 Jul 2007	Great Britain	All England Lawn Tennis & Croquet Club, Wimbledon	Grade A	Outdoor - Grass
2007	BIESTERBOS OPEN 2007	02 Jul to 08 Jul 2007	Netherlands	Tennis Club Bakkum, Castricum	Grade 2	Outdoor - Clay
2007	6TH MOUHAFAZA CLUB INTERNATIONAL ITF JUNIOR TOURNAMENT	02 Jul to 06 Jul 2007	Syria	National Tennis Centre	Grade 4	Outdoor - Hard
2007	14TH ARUBA INTERNATIONAL JUNIOR TOURNAMENT / TIHTA	02 Jul to 07 Jul 2007	Aruba	Oranjestad	Grade 4	Outdoor - Hard
2007	7TH CARTHAGO CUP	02 Jul to 07 Jul 2007	Tunisia	Tennis Club de Carthage, Hannibal	Grade 4	Outdoor - Clay
2007	TOYOTA OPEN	02 Jul to 07 Jul 2007	Thailand	Nonthaburi	Grade 4	Outdoor - Hard
2007	OSTROH ACADEMIA CUP	02 Jul to 08 Jul 2007	Ukraine	Ostrog University	Grade 5	Outdoor - Clay
2007	25 BRUCHKOEBELER HEAD CUP	03 Jul to 08 Jul 2007	Germany	TC Bruchkoebel, Bruchkobel	Grade 4	Outdoor - Clay
2007	GOVERNOR CUP	03 Jul to 08 Jul 2007	Russia	Naberaznaya Martynova	Grade 4	Outdoor - Clay
2007	NEW ZEALAND 18 & UNDER INDOOR CHAMPIONSHIPS	03 Jul to 08 Jul 2007	New Zealand	Vodafone Tennis Park Complex, Glen Innes, Auckland	Grade 4	Indoor - Hard
2007	PALM HILLS INTERNATIONAL JUNIOR CHAMPIONSHIPS	09 Jul to 13 Jul 2007	Egypt	Palm Hills Compound, 6th of October City	Grade 3	Outdoor - Clay
2007	2007 ITF MERCEDES CUP	09 Jul to 15 Jul 2007	Thailand	Bangkok	Grade 4	Outdoor - Hard
2007	23RD DAMASCUS INTERNATIONAL JUNIOR TOURNAMENT	09 Jul to 13 Jul 2007	Syria	National Tennis Centre	Grade 4	Outdoor - Hard
2007	ST.MAARTEN JUNIORS OPEN 2007	09 Jul to 14 Jul 2007	Netherlands Antilles	Port de plaisance Tennis Club	Grade 4	Outdoor - Hard
2007	RANKA JUNIOR OPEN	09 Jul to 13 Jul 2007	Finland	Finland Tennis Club	Grade 5	Outdoor - Clay
2007	THE SCOTTISH JUNIOR INTERNATIONAL CHAMPIONSHIPS	09 Jul to 14 Jul 2007	Great Britain	Craiglockhart Tennis Centre, Edinburgh	Grade 5	Outdoor - Clay
2007	BABOLAT CUP 2007	09 Jul to 14 Jul 2007	Georgia	Jan Homer Sport Complex	Grade 5	Outdoor - Hard
2007	2007 CANADIAN U18 ITF JUNIOR WORLD RANKING EVENT	09 Jul to 14 Jul 2007	Canada	Stanley Park Tennis Centre, Vancouver	Grade 5	Outdoor - Hard
2007	GERMAN JUNIOR OPEN 2007	10 Jul to 15 Jul 2007	Germany	ETUF Essen	Grade 1	Outdoor - Clay
2007	ITF LEEUWENBERGH OPEN 2007	10 Jul to 15 Jul 2007	Netherlands	Den Haag	Grade 4	Outdoor - Clay
2007	ITF CORFU OPEN	10 Jul to 15 Jul 2007	Greece	Corfu Tennis Club	Grade 5	Outdoor - Grass
2007	DARWIN ITF	11 Jul to 16 Jul 2007	Australia	Gardens Tennis Complex, NT	Grade 3	Outdoor - Hard
2007	SAFINA CUP	11 Jul to 15 Jul 2007	Czechia	1-CLTK Prague	Grade 4	Outdoor - Clay
2007	SMASH INTERNATIONAL JUNIOR CHAMPIONSHIPS 2	16 Jul to 20 Jul 2007	Egypt	Smash Tennis Academy	Grade 2	Outdoor - Clay
2007	6TH AOTK CUP	16 Jul to 20 Jul 2007	Estonia	Tondiraba	Grade 4	Outdoor - Carpet
2007	ITF JAMAICA JUNIOR TOURNAMENT	16 Jul to 21 Jul 2007	Jamaica	The Eric Bell Tennis Centre	Grade 4	Outdoor - Hard
2007	86 SLAZENGER WINCHESTER	16 Jul to 21 Jul 2007	Great Britain	Winchester Lawn Tennis & Squash Club	Grade 4	Outdoor - Carpet
2007	THE YOUTH OF THE CAPITAL	16 Jul to 21 Jul 2007	Kazakhstan	Astana City	Grade 5	Outdoor - Hard
2007	3RD INTERNATIONAL JAMHOUR TENNIS TOURNAMENT - CANCELLED	16 Jul to 22 Jul 2007	Lebanon	Jamhour Club, Beirut	Grade 5	Outdoor - Hard	Cancelled
2007	13TH SPORTASTIC JUNIOR OPEN WELS, PRESENTED BY ISOSPEED	17 Jul to 22 Jul 2007	Austria	UTC Wels	Grade 1	Outdoor - Clay
2007	SA WORLD OF TENNIS JUNIOR ITF	17 Jul to 21 Jul 2007	South Africa	University of Pretoria Sports Ground	Grade 2	Outdoor - Hard
2007	NORTHERN TERRITORY ITF	17 Jul to 22 Jul 2007	Australia	Gardens Tennis Complex, Darwin	Grade 3	Outdoor - Hard
2007	AIR- BERLIN JUNIOR OPEN	17 Jul to 21 Jul 2007	Germany	LTTC Rot-Weiss, Berlin	Grade 4	Outdoor - Clay
2007	INTERNATIONAL FLOWER BULB TOURNAMENT	17 Jul to 22 Jul 2007	Netherlands	Tennispark Hillegom, Hillegom	Grade 4	Outdoor - Clay
2007	EX PILSEN WILSON CUP	18 Jul to 22 Jul 2007	Czechia	TK Slavia Pilsner Urquell, Plzen	Grade 3	Outdoor - Clay
2007	BRUSSELS INTERNATIONAL JUNIOR TOURNAMENT	18 Jul to 22 Jul 2007	Belgium	Brussels	Grade 5	Outdoor - Clay
2007	EUROPEAN JUNIOR CHAMPIONSHIPS	23 Jul to 29 Jul 2007	Austria	Gastein	Grade B1	Outdoor - Clay
2007	"SOUTH CAPITAL" ITF JUNIOR TOURNAMENT - CANCELLED	23 Jul to 27 Jul 2007	Kazakhstan	Sports Complex, Almaty City	Grade 4	Outdoor - Hard	Cancelled
2007	COPA MERENGUE	23 Jul to 29 Jul 2007	Dominican Republic	Parque del Este	Grade 4	Outdoor - Hard
2007	5TH SLIM ZANAT ITF JUNIORS	23 Jul to 27 Jul 2007	Algeria	Tennis Club TABACOOP, Annaba	Grade 5	Outdoor - Clay
2007	DONNYBROOK JUNIOR INTERNATIONAL	23 Jul to 27 Jul 2007	Ireland	Donnybrook Tennis Club	Grade 5	Outdoor - Carpet
2007	1ST BEIRUT INTERNATIONAL TENNIS TOURNAMENT - CANCELLED	23 Jul to 30 Jul 2007	Lebanon	Beirut	Grade 5	Outdoor - Hard	Cancelled
2007	RVTA JUNIOR ITF	24 Jul to 28 Jul 2007	South Africa	Riaan Venter Tennis Academy	Grade 2	Outdoor - Hard
2007	SWISS JUNIOR TROPHY	24 Jul to 27 Jul 2007	Switzerland	Oberentfelden	Grade 5	Outdoor - Clay
2007	JITIC, CENTRAL AMERICA & CARIBBEAN CLOSED	30 Jul to 04 Aug 2007	Dominican Republic	Parque del Este, Santo Domingo, Dominican Republic	Grade B3	Outdoor - Clay
2007	INTERNATIONAL 18 & UNDER TENNIS CHAMPIONSHIPS - BISHKEK	30 Jul to 03 Aug 2007	Kyrgyzstan	Tai-Break Club, Bishkek	Grade 4	Outdoor - Clay
2007	BACHDJARAH ITF JUNIORS	30 Jul to 03 Aug 2007	Algeria	Tennis Club de Bachdjarah, Algiers	Grade 4	Outdoor - Clay
2007	AMMAN ITF JUNIOR CIRCUIT	30 Jul to 03 Aug 2007	Jordan	Jordan Tennis Federation, Amman	Grade 5	Outdoor - Hard
2007	ITF RUSHBROOKE JUNIOR INTERNATIONAL	30 Jul to 03 Aug 2007	Ireland	Rushbrooke Lawn Tennis & Croquet Club	Grade 5	Outdoor - Carpet
2007	13TH INTERNACIONAL JUNIOR DE LEIRIA	31 Jul to 04 Aug 2007	Portugal	Centro Internacional de Tennis, Leiria	Grade 4	Outdoor - Clay
2007	12TH SLOVENIAN JUNIOR OPEN 2007	31 Jul to 05 Aug 2007	Slovenia	Teniski Klub, Domzale	Grade 4	Outdoor - Clay
2007	ITF SOUTH / CENTRAL AFRICA JUNIORS CIRCUIT - BOTSWANA	31 Jul to 04 Aug 2007	Botswana	Gaborone	Grade 4	Outdoor - Hard
2007	EUROPEAN SUMMER CUPS (BOYS)	05 Aug to 07 Aug 2007	France		Grade C	Outdoor - Clay
2007	ITF SOUTH / CENTRAL AFRICA JUNIORS CIRCUIT - NAMIBIA	06 Aug to 10 Aug 2007	Namibia	Windhoek	Grade 4	Outdoor - Hard
2007	TAÇA DIOGO NAPOLES	06 Aug to 11 Aug 2007	Portugal	Lawn Tennis Clube da Foz, Porto	Grade 4	Outdoor - Clay
2007	TAMPICO JUNIOR CUP 2007	06 Aug to 11 Aug 2007	Mexico	Raquet Club de Tampico	Grade 4	Outdoor - Hard
2007	COCA COLA ITF JUNIOR TOURNAMENT	06 Aug to 12 Aug 2007	St. Lucia	St Lucia Racquet Club, Castries	Grade 5	Outdoor - Hard
2007	COPA DE LAS NACIONES AMIGAS	06 Aug to 11 Aug 2007	Colombia	Club Campestre de Ibague	Grade 5	Outdoor - Clay
2007	12TH WILSON - TIVOLI TROPHY	07 Aug to 11 Aug 2007	Romania	Tivoli Tennis Club, Timisoara	Grade 4	Outdoor - Clay
2007	EGYPT INTERNATIONAL CHAMPIONSHIPS 3	13 Aug to 19 Aug 2007	Egypt	Al Shams Sporting Club, Cairo	Grade 5	Outdoor - Clay
2007	COPA CLUB FARALLONES	13 Aug to 18 Aug 2007	Colombia	Club Campestre Farallones	Grade 5	Outdoor - Clay
2007	MONTERREY CONTRY ITF JUNIOR CUP 2007	13 Aug to 19 Aug 2007	Mexico	Deportivo Contry, A.C.	Grade 5	Outdoor - Hard
2007	VILA DO CONDE JUNIOR TENNIS CUP	14 Aug to 19 Aug 2007	Portugal	Parque de Jogos de Vila Do Conde	Grade 3	Outdoor - Hard
2007	ITF OUTDOOR MCDONALDS FLEVOLAND 2007	14 Aug to 18 Aug 2007	Netherlands	Centre Point, Almere	Grade 4	Indoor - Clay
2007	ITF ZILINA JUNIOR OPEN 2007	14 Aug to 19 Aug 2007	Slovakia	TK Zilina, Zilina	Grade 4	Outdoor - Clay
2007	DEMA CUP	14 Aug to 19 Aug 2007	Bulgaria	TC Dema	Grade 5	Outdoor - Clay
2007	MERA CUP	15 Aug to 19 Aug 2007	Poland	WKT Mera, Warsaw	Grade 4	Outdoor - Clay
2007	OCEANIA CLOSED JUNIOR CHAMPIONSHIPS	19 Aug to 23 Aug 2007	Fiji	Dr Robin Mitchell Regional Training Centre, Lautoka	Grade B2	Outdoor - Hard
2007	US JUNIOR INTERNATIONAL HARD COURT CHAMPIONSHIPS	20 Aug to 24 Aug 2007	USA	Atlantic Club, New Jersey	Grade 3	Outdoor - Hard
2007	ITF JUNIOR TOURNAMENT NUEVO LEON	20 Aug to 25 Aug 2007	Mexico		Grade 5	Outdoor - Hard
2007	PAKISTAN ITF INTERNATIONAL JUNIOR CHAMPIONSHIPS I	20 Aug to 26 Aug 2007	Pakistan	Karachi	Grade 5	Outdoor - Hard
2007	TORNEO INTERNACIONAL JUVENIL DE YARACUY	20 Aug to 26 Aug 2007	Venezuela	San Felipe, Venezuela	Grade 5	Outdoor - Hard
2007	EGYPT INTERNATIONAL CHAMPIONSHIPS 4	20 Aug to 24 Aug 2007	Egypt	Al Shams Sporting Club, Cairo	Grade 5	Outdoor - Clay
2007	2ND KNOKKE ZOUTE JUNIOR CHAMPIONSHIP 2007	21 Aug to 25 Aug 2007	Belgium	Royal Zoute Tennis Club	Grade 3	Outdoor - Clay
2007	CLERMONT-FERRAND JUNIOR TOURNAMENT	21 Aug to 26 Aug 2007	France	Stade Clermontois Tennis Club, Clermont-Ferrand	Grade 4	Outdoor - Clay
2007	BELARUS CUP	21 Aug to 26 Aug 2007	Belarus	Olympic Training Centre for Tennis, Minsk	Grade 5	Outdoor - Clay
2007	EPETION CUP	22 Aug to 26 Aug 2007	Croatia	Tenis Kamp Stobrec, Split	Grade 5	Outdoor - Clay
2007	REVITA OPEN 2007	22 Aug to 26 Aug 2007	North Macedonia	Tennis Club AS-Skopje	Grade 5	Outdoor - Clay
2007	CANADIAN OPEN JUNIOR CHAMPIONSHIPS	26 Aug to 01 Sep 2007	Canada	Club de Tennis de Repentigny, Quebec	Grade 1	Outdoor - Hard
2007	EDUCATION CUP BY ALKOMTRANS	27 Aug to 31 Aug 2007	Latvia		Grade 5	Outdoor - Clay
2007	VALENCIA JUNIOR OPEN	27 Aug to 02 Sep 2007	Venezuela	Complejo "Rafael Yanez Gordils"	Grade 5	Outdoor - Hard
2007	PAKISTAN ITF INTERNATIONAL JUNIOR CHAMPIONSHIPS II	27 Aug to 02 Sep 2007	Pakistan	Karachi	Grade 5	Outdoor - Hard
2007	12TH ENGHELAB ITF JUNIOR TOURNAMENT	27 Aug to 01 Sep 2007	Iran	Azadi Sports Complex	Grade 5	Outdoor - Clay
2007	AL FATAH ITF JUNIOR TOURNAMENT	27 Aug to 31 Aug 2007	Libya	Tripoli Sport City	Grade 5	Outdoor - Hard
2007	LUXEMBOURG OUTDOOR JUNIOR OPEN 2007	28 Aug to 01 Sep 2007	Luxembourg	National Tennis Center Esch-Alzette	Grade 4	Outdoor - Clay
2007	BUDAÖRS CUP	29 Aug to 02 Sep 2007	Hungary	Budaorsi Tenisz Centrum-Terra Park, Budaörs	Grade 3	Outdoor - Clay
2007	PROSIGMA OPEN 2007	29 Aug to 02 Sep 2007	Slovenia	SD Galeja, Maribor	Grade 4	Outdoor - Clay
2007	JUG OPEN 2007	29 Aug to 02 Sep 2007	North Macedonia	Gradski Park BB, Skopje	Grade 5	Outdoor - Clay
2007	HYOGO INTERNATIONAL JUNIOR TOURNAMENT 1	29 Aug to 02 Sep 2007	Japan	Green-Pia Miki	Grade 5	Outdoor - Carpet
2007	US OPEN JUNIOR TENNIS CHAMPIONSHIPS	02 Sep to 09 Sep 2007	USA	USTA BJK National Tennis Center, Flushing, NY	Grade A	Outdoor - Hard
2007	36TH BRUNEI ITF JUNIOR CIRCUIT	03 Sep to 09 Sep 2007	Brunei	National Tennis Centre,Bander Seri Begawan	Grade 4	Outdoor - Hard
2007	RIGA OPEN BY PAREX	03 Sep to 07 Sep 2007	Latvia	TBC	Grade 4	Outdoor - Clay
2007	SWEDEN JUNIOR OPEN 2007	03 Sep to 08 Sep 2007	Sweden	High Coast Tennis Academy, Kramfors	Grade 5	Outdoor - Clay
2007	CARACAS JUNIOR OPEN	03 Sep to 08 Sep 2007	Venezuela	Caracas	Grade 5	Outdoor - Hard
2007	APHRODITE CUP	04 Sep to 08 Sep 2007	Cyprus	National Tennis Centre, Nicosia	Grade 4	Outdoor - Clay
2007	TALENTUM CUP	05 Sep to 09 Sep 2007	Hungary	Talentum Tennis Club, Budapest	Grade 5	Outdoor - Clay
2007	VI SANXENXO INTERNATIONAL JUNIOR TOURNAMENT "XUNTA DE GALICIA" TROPHY	05 Sep to 09 Sep 2007	Spain	Circulo Cultural Deportivo Sanxenxo, Pontevedra	Grade 5	Outdoor - Hard
2007	2ND MOSTAR OPEN OF 2007	05 Sep to 09 Sep 2007	Bosnia and Herzegovina	Teniski Klub Mostar	Grade 5	Outdoor - Clay
2007	HYOGO INTERNATIONAL JUNIOR TOURNAMENT 2	05 Sep to 09 Sep 2007	Japan	Green-Pia Miki, Hyogo	Grade 5	Outdoor - Carpet
2007	KENTUCKY INTERNATIONAL JUNIOR TENNIS DERBY	10 Sep to 15 Sep 2007	USA	Hilary J Boone Varsity Tennis Complex, Lexington	Grade 1	Outdoor - Hard
2007	REGION MAYOR'S PRIZE	10 Sep to 14 Sep 2007	Kazakhstan	Special Region School of Gymnastics	Grade 5	Outdoor - Clay
2007	INDIAN ITF JUNIOR TOURNAMENT - CHENNAI	10 Sep to 15 Sep 2007	India	Triangle Tennis Trust	Grade 5	Outdoor - Clay
2007	SIAULIAI ITF JUNIOR TOURNAMENT 2007	10 Sep to 14 Sep 2007	Lithuania	Siauliai	Grade 5	Outdoor - Clay
2007	CHINA JUNIOR OPEN	11 Sep to 16 Sep 2007	China, P.R.	Beijing Tennis Administration Centre	Grade 2	Outdoor - Hard
2007	PANCEVO INTERNATIONAL 2007	11 Sep to 15 Sep 2007	Serbia	Tennis Klub Dinamo, Pancevo	Grade 3	Outdoor - Clay
2007	ZENTIVA CZECH JUNIOR OPEN	12 Sep to 16 Sep 2007	Czechia	TK Neride, Hostivar, Prague	Grade 2	Outdoor - Clay
2007	CARRASCO BOWL	12 Sep to 16 Sep 2007	Uruguay	Carrasco Lawn Tennis Club	Grade 5	Outdoor - Clay
2007	9TH SERBIA JUNIOR OPEN	17 Sep to 22 Sep 2007	Serbia	Tennis Klub Novi Sad, Novi Sad	Grade 2	Outdoor - Clay
2007	USTA ITF JUNIOR CIRCUIT - ILLINOIS	17 Sep to 23 Sep 2007	USA	Illinois	Grade 4	Outdoor - Hard
2007	NBU CUP	17 Sep to 22 Sep 2007	Uzbekistan	NBU Sports Complex	Grade 4	Outdoor - Clay
2007	VIÑA JUNIOR OPEN 2007	17 Sep to 22 Sep 2007	Chile	Club de Tenis Union	Grade 4	Outdoor - Clay
2007	INDIAN ITF JUNIOR TOURNAMENT - HYDERABAD	17 Sep to 22 Sep 2007	India	Pro Tennis Academy, Hyderabad	Grade 5	Outdoor - Hard
2007	SOCHI CUP	17 Sep to 22 Sep 2007	Russia	Adler Tennis Academy	Grade 5	Outdoor - Clay
2007	LUZERN JUNIOR TROPHY	17 Sep to 22 Sep 2007	Switzerland	Luzern	Grade 5	Outdoor - Clay
2007	CHINA JUNIOR II	18 Sep to 23 Sep 2007	China, P.R.	Huzhou Tennis Centre	Grade 3	Outdoor - Hard
2007	FERGANA CUP	24 Sep to 29 Sep 2007	Uzbekistan	Istiqlol Tennis Club	Grade 4	Outdoor - Hard
2007	12TH TORNEO INTERNACIONAL JUNIOR U.C.	24 Sep to 29 Sep 2007	Chile	Club Deportivo Univeridad Catolica	Grade 4	Outdoor - Clay
2007	USTA ITF JUNIOR CIRCUIT	24 Sep to 30 Sep 2007	USA	Atlanta, Georgia	Grade 4	Outdoor - Hard
2007	ITF JUNIOR CIRCUIT (WEEK 1)	24 Sep to 30 Sep 2007	Sri Lanka	Sri Lanka Tennis Association	Grade 5	Outdoor - Hard
2007	EUROPEAN SUMMER CUPS (GIRLS)	26 Sep to 28 Sep 2007	Spain		Grade C	Outdoor - Clay
2007	IBM ITF JUNIOR CIRCUIT 2007	01 Oct to 06 Oct 2007	Trinidad & Tobago	Jean Pierre Sports Complex, Port of Spain	Grade 4	Outdoor - Hard
2007	ITF JUNIOR CIRCUIT (WEEK 2)	01 Oct to 07 Oct 2007	Sri Lanka	Sri Lanka Tennis Association	Grade 5	Outdoor - Hard
2007	2ND JUNIOR OPEN CHILE	01 Oct to 07 Oct 2007	Chile	Club de Tenis de Concepción	Grade 5	Outdoor - Clay
2007	OSAKA MAYOR'S CUP - WORLD SUPER JUNIOR TENNIS CHAMPIONSHIPS	08 Oct to 14 Oct 2007	Japan	Utsubo Tennis Centre, Osaka	Grade A	Outdoor - Hard
2007	PAN AMERICAN CLOSED ITF CHAMPIONSHIPS	08 Oct to 14 Oct 2007	USA	Tulsa	Grade B1	Outdoor - Hard
2007	6TH DUBAI ITF JUNIOR CHAMPIONSHIPS	08 Oct to 14 Oct 2007	United Arab Emirates	Dubai	Grade 4	Outdoor - Hard
2007	HONG KONG OPEN JUNIOR CHAMPIONSHIPS 2007	08 Oct to 13 Oct 2007	Hong Kong, China	Victoria Park, Hong Kong	Grade 4	Outdoor - Hard
2007	TILL TENNIS CUP 2007 - LONDRINA	08 Oct to 14 Oct 2007	Brazil	Londrina Country Club	Grade 5	Outdoor - Clay
2007	CURACAO JUNIORS OPEN 2007	08 Oct to 14 Oct 2007	Netherlands Antilles		Grade 5	Outdoor - Hard
2007	GRAWE JUNIOR CUP	10 Oct to 14 Oct 2007	Croatia	Losinj-Jadranka, Losinj	Grade 4	Outdoor - Clay
2007	ITF JUNIOR 18 & UNDER OF TURKMENISTAN	10 Oct to 14 Oct 2007	Turkmenistan	Turkmenistan Tennis Federation	Grade 5	Outdoor - Hard
2007	2007 U18 ITF WORLD RANKING EVENT	15 Oct to 19 Oct 2007	Canada	Uniprix Stadium, Montreal	Grade 3	Indoor - Hard
2007	FIRST CARIBBEAN INTERNATIONAL INTERNATIONAL JUNIOR CHAMPIONSHIPS 2007	15 Oct to 20 Oct 2007	Barbados	National Tennis Centre, St Michael	Grade 4	Outdoor - Hard
2007	HRT AUTUMN CUP 2007	15 Oct to 20 Oct 2007	Denmark	Horsholm Rungsted Tennisclub, Rungsted Kyst	Grade 4	Indoor - Carpet
2007	I TORNEO ACADEMIA SANCHEZ-CASAL ABAMA	15 Oct to 20 Oct 2007	Spain	Academia Sanchez-Casal	Grade 5	Outdoor - Hard
2007	THE EL PASO YOUTH TENNIS CENTRE ITF TOURNAMENT	15 Oct to 21 Oct 2007	USA	El Paso Youth Tennis Center	Grade 5	Outdoor - Hard
2007	BAHIA OPEN 2007 - PORTO SEGURO	15 Oct to 21 Oct 2007	Brazil	Hotel Capitania	Grade 5	Outdoor - Clay
2007	2007 CHINESE TAIPEI INTERNATIONAL JUNIOR CHAMPIONSHIPS	16 Oct to 20 Oct 2007	Chinese Taipei		Grade 4	Outdoor - Clay
2007	TRUEVISIONS THAILAND OPEN	22 Oct to 27 Oct 2007	Thailand	Ramkhamhaeng University Tennis Courts	Grade 2	Outdoor - Hard
2007	2007 U18 ITF WORLD RANKING EVENT 2	22 Oct to 27 Oct 2007	Canada	Cedar Springs Health, Racquet & Sportsclub	Grade 4	Indoor - Hard
2007	ITF DIGICEL JUNIOR INTERNATIONAL	22 Oct to 27 Oct 2007	St. Vincent & the Grenadines		Grade 5	Outdoor - Hard
2007	NOKIA JUNIOR CUP	24 Oct to 28 Oct 2007	Finland	Sport Institute of Finland, Vierumaki	Grade 4	Indoor - Hard
2007	ASIA/OCEANIA CLOSED CHAMPIONSHIPS	29 Oct to 03 Nov 2007	India	New Delhi	Grade B1	Outdoor - Hard
2007	USTA ITF JUNIOR CIRCUIT	29 Oct to 04 Nov 2007	USA	Lexington County Tennis Complex	Grade 2	Outdoor -
2007	ITF JUNIOR TOYOTA OPEN	29 Oct to 03 Nov 2007	Thailand	National Tennis Centre, Nonthaburi	Grade 4	Outdoor - Hard
2007	8TH SAUDI ITF JUNIOR TENNIS CHAMPIONSHIPS	29 Oct to 02 Nov 2007	Saudi Arabia	Riyadh	Grade 4	Outdoor - Hard
2007	8TH TORNEIG ITF ANDORRA LA VELLA	29 Oct to 03 Nov 2007	Andorra	Centre Esportiv Dels Serradells, Andorra La Vella	Grade 5	Indoor - Carpet
2007	HEIVELD INDOOR JUNIOR CHAMPIONSHIPS	30 Oct to 04 Nov 2007	Belgium	Heiveld Tennis Center	Grade 4	Indoor - Hard
2007	TATS OPEN	30 Oct to 03 Nov 2007	Finland	Tampereen Tennisseura, Tampere	Grade 4	Indoor - Carpet
2007	7TH RIYADH ITF INTERNATIONAL JUNIOR CHAMPIONSHIPS	05 Nov to 09 Nov 2007	Saudi Arabia	Saudi Leaders' Institute, Riyadh	Grade 4	Outdoor - Hard
2007	10TH SARAWAK CHIEF MINISTER'S CUP - ITF MALAYSIAN INTERNATIONAL JUNIOR CHAMPIONSHIPS	06 Nov to 11 Nov 2007	Malaysia	Sarawak Lawn Tennis Club, Sarawak	Grade 3	Outdoor - Hard
2007	EVERT AMERICAN ITF JUNIOR CIRCUIT	06 Nov to 11 Nov 2007	USA	Evert Tennis Academy	Grade 4	Outdoor - Hard
2007	3RD BUENOS AIRES CUP	07 Nov to 11 Nov 2007	Argentina	Organización Hebra Macabi	Grade 5	Outdoor - Clay
2007	ITF WORLD JUNIOR TENNIS CHAMPIONSHIP	12 Nov to 17 Nov 2007	Malaysia	National Tennis Centre, Kuala Lumpur	Grade 4	Outdoor - Hard
2007	PATUJU JUNIOR OPEN 2007	12 Nov to 18 Nov 2007	Bolivia	Santa Cruz de la Sierra	Grade 5	Outdoor - Clay
2007	ITF WIDJOJO SOEJONO CUP	13 Nov to 18 Nov 2007	Indonesia	Surabaya, East Java	Grade 4	Outdoor - Hard
2007	PERU JUNIOR OPEN	19 Nov to 25 Nov 2007	Peru	Lima	Grade 5	Outdoor - Clay
2007	SINGAPORE INTERNATIONAL JUNIOR CHAMPIONSHIPS	19 Nov to 25 Nov 2007	Singapore	Singapore	Grade 5	Outdoor - Hard
2007	SOLO OPEN INTERNATIONAL JUNIOR CHAMPIONSHIPS	20 Nov to 25 Nov 2007	Indonesia	Jakarta	Grade 4	Outdoor - Hard
2007	ITF EAST AFRICA CIRCUIT 1 - BURUNDI	25 Nov to 29 Nov 2007	Burundi		Grade 5	Outdoor - Clay
2007	EDDIE HERR INTERNATIONAL JUNIOR TENNIS CHAMPIONSHIPS	26 Nov to 02 Dec 2007	USA	Bradenton, Florida	Grade 1	Outdoor - Hard
2007	INDIAN ITF JUNIOR TOURNAMENT - GUWAHATI	26 Nov to 01 Dec 2007	India	All Assam Tennis Association	Grade 5	Outdoor - Hard
2007	ECUADOR ITF	26 Nov to 02 Dec 2007	Ecuador	Guayaquil	Grade 5	Outdoor - Hard
2007	PHINMA/ITF INTL JUNIOR TOURNAMENT 1	27 Nov to 02 Dec 2007	Philippines	Ynares Sports Centre	Grade 4	Outdoor - Hard
2007	ITF EAST AFRICA CIRCUIT 2 - UGANDA	01 Dec to 05 Dec 2007	Uganda	Kampala	Grade 4	Outdoor - Clay
2007	PERTH ITF	01 Dec to 06 Dec 2007	Australia	Burswood	Grade 5	Outdoor - Hard
2007	SATA 3 EL JUNIOR ITF TOURNAMENT	01 Dec to 06 Dec 2007	South Africa	East London	Grade 5	Outdoor - Hard
2007	ORANGE BOWL TENNIS CHAMPIONSHIPS	03 Dec to 09 Dec 2007	USA	Key Biscayne, Florida	Grade A	Outdoor - Hard
2007	INDIAN ITF JUNIOR TOURNAMENT - GURGAON	03 Dec to 08 Dec 2007	India	Gurgaon	Grade 4	Outdoor - Hard
2007	PHINMA/ITF INTL JUNIOR TOURNAMENT 2	04 Dec to 09 Dec 2007	Philippines	Manila	Grade 4	Outdoor - Hard
2007	MINSK CUP 2007	04 Dec to 09 Dec 2007	Belarus	Minsk	Grade 5	Indoor - Hard
2007	ITF EAST AFRICA CIRCUIT 3 - KENYA	07 Dec to 11 Dec 2007	Kenya	Nairobi	Grade 4	Outdoor - Clay
2007	SATA 4 EP JUNIOR ITF TOURNAMENT	07 Dec to 12 Dec 2007	South Africa	Port Elizabeth	Grade 5	Outdoor - Hard
2007	YUCATAN WORLD CUP 2007	10 Dec to 16 Dec 2007	Mexico	Merida	Grade 1	Outdoor - Hard
2007	INDIAN ITF JUNIOR TOURNAMENT - MUMBAI	10 Dec to 15 Dec 2007	India	Mumbai	Grade 4	Outdoor - Hard
2007	PRINCE CUP	10 Dec to 15 Dec 2007	USA	Miami	Grade 4	Outdoor - Hard
2007	30TH INTERNATIONAL CASABLANCA JUNIOR CUP	24 Dec to 30 Dec 2007	Mexico	Tlalnepantla	Grade A	Outdoor - Hard
2007	44TH COFFEE BOWL (COPA DEL CAFE)	31 Dec to 05 Jan 2008	Costa Rica	San Jose	Grade 1	Outdoor - Hard
2007	QATAR ITF JUNIOR OPEN	31 Dec to 05 Jan 2008	Qatar	Doha	Grade 5	Outdoor - Hard
2008	44TH COFFEE BOWL (COPA DEL CAFE)	31 Dec to 05 Jan 2008	Costa Rica	San Jose	Grade 1	Outdoor - Hard
2008	QATAR ITF JUNIOR OPEN	31 Dec to 05 Jan 2008	Qatar	Doha	Grade 5	Outdoor - Hard
2008	SALK OPEN	02 Jan to 06 Jan 2008	Sweden	SALK, Bromma, Stockholm	Grade 3	Indoor - Hard
2008	TRARALGON ITF	04 Jan to 09 Jan 2008	Australia	Traralgon	Grade 1	Outdoor - Hard
2008	COPA GATORADE	07 Jan to 13 Jan 2008	Venezuela	Caracas	Grade 1	Outdoor - Hard
2008	INDIAN ITF JUNIOR TOURNAMENT - CHANDIGARH	07 Jan to 12 Jan 2008	India	Chandigarh	Grade 3	Outdoor - Hard
2008	WILSON ITF JUNIOR CLASSIC PRESENTED BY WUSTENROT	07 Jan to 12 Jan 2008	Austria	Bergheim	Grade 4	Indoor - Carpet
2008	ITF SAITAMA JUNIOR TENNIS	09 Jan to 13 Jan 2008	Japan	Kawaguchi, Saitama	Grade 5	Outdoor - Hard
2008	NOTTINGHILL ITF	12 Jan to 18 Jan 2008	Australia	Melbourne	Grade 1	Outdoor - Hard
2008	BARRANQUILLA JUNIOR TENNIS TOURNAMENT COUNTRY CLUB 2008	14 Jan to 20 Jan 2008	Colombia	Barranquilla	Grade 1	Outdoor - Clay
2008	15TH SLOVAK JUNIOR INDOOR TOURNAMENT 2008	14 Jan to 20 Jan 2008	Slovakia	Bratislava	Grade 2	Indoor - Carpet
2008	INDIAN ITF JUNIOR TOURNAMENT - GURGAON	14 Jan to 19 Jan 2008	India	Gurgaon	Grade 2	Outdoor - Hard
2008	HONG KONG ITF JUNIOR TOURNAMENT	14 Jan to 19 Jan 2008	Hong Kong, China	Causeway Bay	Grade 5	Outdoor - Hard
2008	CASIO HAMBURG G-SHOCK CUP	15 Jan to 20 Jan 2008	Germany	Hamburg	Grade 4	Indoor - Carpet
2008	MAGNOLIA CUP	15 Jan to 20 Jan 2008	Poland	Szczecin	Grade 4	Indoor - Hard
2008	AUSTRALIAN OPEN JUNIOR CHAMPIONSHIPS	20 Jan to 26 Jan 2008	Australia	Melbourne	Grade A	Outdoor - Hard
2008	DHL CUP - 20TH CZECH INTERNATIONAL JUNIOR INDOOR CHAMPIONSHIPS	21 Jan to 27 Jan 2008	Czechia	Prerov	Grade 1	Indoor - Carpet
2008	NICOLAS MACHIVELLO ALMAEIDA "COPA GRAIMAN"	21 Jan to 27 Jan 2008	Ecuador	Cuenca	Grade 2	Outdoor - Clay
2008	ONGC ITF JUNIORS 2008	21 Jan to 26 Jan 2008	India	Culcutta	Grade 3	Outdoor - Clay
2008	7TH ITF ABU DHABI JUNIOR CHAMPIONSHIPS	21 Jan to 26 Jan 2008	United Arab Emirates	Abu Dhabi	Grade 5	Outdoor - Hard
2008	INKA BOWL	28 Jan to 03 Feb 2008	Peru	Lima	Grade 2	Outdoor - Clay
2008	AUCKLAND 18 & UNDER ITF SUMMER CHAMPIONSHIPS	28 Jan to 02 Feb 2008	New Zealand	Auckland	Grade 4	Outdoor - Hard
2008	BKSP INTERNATIONAL JUNIOR CHAMPIONSHIPS	28 Jan to 02 Feb 2008	Bangladesh	Dhaka	Grade 4	Outdoor - Hard
2008	LEUGGERN JUNIOR TROPHY	28 Jan to 03 Feb 2008	Switzerland	Leuggern	Grade 5	Indoor - Carpet
2008	ZDRAVILISCE RADENCI 2008	30 Jan to 03 Feb 2008	Slovenia	Radenci	Grade 4	Indoor - Carpet
2008	CONDOR DE PLATA TOURNAMENT	04 Feb to 09 Feb 2008	Bolivia	La Paz	Grade 2	Outdoor - Clay
2008	SUNSMART 18 AND UNDER CANTERBURY ITF CHAMPIONSHIPS	04 Feb to 09 Feb 2008	New Zealand	Christchurch	Grade 4	Outdoor - Hard
2008	6TH SFAX ITF JUNIOR TOURNAMENT	05 Feb to 09 Feb 2008	Tunisia	Sfax	Grade 3	Outdoor - Hard
2008	RAJSHAHI INTERNATIONAL JUNIOR CHAMPIONSHIPS	05 Feb to 10 Feb 2008	Bangladesh	Dhaka	Grade 3	Outdoor - Hard
2008	SEY DEVELOPMENT CUP	06 Feb to 10 Feb 2008	Czechia	Frydlant nad Ostravici	Grade 4	Indoor - Carpet
2008	COPA MILO - CHILE DEPORTES 2008	11 Feb to 16 Feb 2008	Chile	Santiago	Grade 2	Outdoor - Clay
2008	WELLINGTON 18 & U ITF SUMMER CHAMPIONSHIPS	11 Feb to 16 Feb 2008	New Zealand	Wellington	Grade 4	Outdoor - Hard
2008	ITF JUNIOR CUP COPENHAGEN INDOOR 2008	11 Feb to 16 Feb 2008	Denmark	Copenhagen	Grade 4	Indoor - Hard
2008	INTERNATIONAL JUNIOR OPEN CLUB CASABLANCA MEXICO CITY	11 Feb to 17 Feb 2008	Mexico	Mexico City	Grade 4	Outdoor - Hard
2008	25TH ITF JUNIOR CHAMPIONSHIPS OF SRI LANKA	11 Feb to 16 Feb 2008	Sri Lanka	Colombo	Grade 5	Outdoor - Clay
2008	7TTH MONASTIR ITF JUNIOR TOURNAMENT	12 Feb to 16 Feb 2008	Tunisia	Monastir	Grade 2	Outdoor - Hard
2008	BANGLADESH INTERNATIONAL JUNIOR CHAMPIONSHIPS	13 Feb to 18 Feb 2008	Bangladesh	Dhaka	Grade 3	Outdoor - Hard
2008	29TH ARGENTINA CUP	18 Feb to 23 Feb 2008	Argentina	Mar Del Plata	Grade 2	Outdoor - Clay
2008	JALISCO JUNIOR CUP 2008	18 Feb to 23 Feb 2008	Mexico	Jalisco	Grade 4	Outdoor - Clay
2008	ITF WEST AFRICA JUNIORS CIRCUIT - 1	18 Feb to 22 Feb 2008	Benin	Cotonou	Grade 4	Outdoor - Hard
2008	OULU EDEN OPEN	18 Feb to 22 Feb 2008	Finland	Oulu	Grade 4	Indoor - Hard
2008	3RD ITF JUNIOR TLEMCEN	18 Feb to 22 Feb 2008	Algeria	Tlemcen	Grade 5	Outdoor - Clay
2008	ITF INDOOR MCDONALDS FLEVOLAND JUNIOR CHAMPIONSHIPS	19 Feb to 23 Feb 2008	Netherlands	Almere	Grade 4	Indoor - Hard
2008	ITF WEST AFRICA JUNIORS CIRCUIT - 2	24 Feb to 28 Feb 2008	Togo	Lome	Grade 4	Outdoor - Hard
2008	URUGUAY BOWL	25 Feb to 02 Mar 2008	Uruguay	Montevideo	Grade 2	Outdoor - Clay
2008	7TH ITF JUNIOR ORAN	25 Feb to 29 Feb 2008	Algeria	Tlemcen	Grade 4	Outdoor - Clay
2008	LA LIBERTAD JUNIOR OPEN	25 Feb to 01 Mar 2008	El Salvador	La Libertad	Grade 4	Outdoor - Hard
2008	ITF OSLO INDOOR 2008	25 Feb to 01 Mar 2008	Norway	Oslo	Grade 4	Indoor - Hard
2008	SIAULIAI MAYOR'S CUP	26 Feb to 01 Mar 2008	Lithuania	Siauliai	Grade 4	Indoor - Carpet
2008	BAVARIAN JUNIOR CHAMPIONSHIPS 2008	27 Feb to 02 Mar 2008	Germany	Nurnberg	Grade 4	Indoor - Carpet
2008	BLACK GOLD OF UDMURTIA	02 Mar to 08 Mar 2008	Russia	Izhevsk	Grade 3	Indoor - Hard
2008	28TH ASUNCION BOWL	03 Mar to 08 Mar 2008	Paraguay	Lambare	Grade 1	Outdoor - Clay
2008	COSTA RICA BOWL	03 Mar to 08 Mar 2008	Costa Rica	San Jose	Grade 3	Outdoor - Hard
2008	ITF HIGH COAST JUNIOR WORLD RANKING TOURNAMENT	03 Mar to 08 Mar 2008	Sweden	Kramfors	Grade 3	Indoor - Hard
2008	LUXEMBOURG INDOOR JUNIOR OPEN	04 Mar to 08 Mar 2008	Luxembourg	Esch/Alzette	Grade 2	Indoor - Hard
2008	SALON PAS INTERNATIONAL JUNIOR CHAMPIONSHIPS	04 Mar to 09 Mar 2008	Indonesia	Jakarta	Grade 2	Outdoor - Hard
2008	TROFEUL D STURDZA	04 Mar to 09 Mar 2008	Moldova	Chisinau	Grade 3	Indoor - Carpet
2008	ENRI OPEN 2008	04 Mar to 09 Mar 2008	Latvia	Riga	Grade 4	Indoor - Hard
2008	MALAYSIA ITF INTERNATIONAL JUNIOR CHAMPIONSHIP	05 Mar to 09 Mar 2008	Malaysia	Malacca	Grade 4	Outdoor - Hard
2008	ITF/LTAT JUNIOR CHAMPIONSHIPS	10 Mar to 15 Mar 2008	Thailand	Nonthaburi	Grade 1	Outdoor - Hard
2008	BANANA BOWL	10 Mar to 16 Mar 2008	Brazil	Sao Paolo	Grade 1	Outdoor - Clay
2008	ITF KRAMFORS JUNIOR CHALLENGE 2008	10 Mar to 14 Mar 2008	Sweden	Kramfors	Grade 4	Indoor - Clay
2008	PANAMA BOWL 2008	10 Mar to 15 Mar 2008	Panama	Llanos de Curundu	Grade 4	Outdoor - Clay
2008	ITF U18 EMPIRE CUP 2008	10 Mar to 16 Mar 2008	Slovakia	Trnava	Grade 5	Indoor - Hard
2008	25TH COPA GERDAU	17 Mar to 23 Mar 2008	Brazil	Porto Alegre	Grade A	Outdoor - Clay
2008	BRUNEI ITF JUNIOR CIRCUIT	17 Mar to 23 Mar 2008	Brunei	Bandar Seri Begawan	Grade 4	Outdoor - Hard
2008	TOURNOI INTERNATIONAL JUNIOR DE ST FRANCOIS - CANCELLED	17 Mar to 22 Mar 2008	Guadeloupe	Saint Francois	Grade 5	Outdoor - Hard	Cancelled
2008	11TH SARAWAK CHIEF MINISTER'S CUP ITF JUNIOR TENNIS CHAMPIONSHIPS	18 Mar to 23 Mar 2008	Malaysia	Kuching	Grade 1	Outdoor - Hard
2008	INTERNATIONAL JUNIOR CHAMPIONSHIPS OF BOTSWANA (AJC WARM UP)	18 Mar to 22 Mar 2008	Botswana	Gaborone	Grade 2	Outdoor - Hard
2008	21ST INTERNATIONAL PASCUAS BOWL	18 Mar to 23 Mar 2008	Paraguay	Asuncion	Grade 5	Outdoor - Clay
2008	33RD CITY OF FLORENCE INTERNATIONAL TOURNAMENT	19 Mar to 24 Mar 2008	Italy	Florence	Grade 2	Outdoor - Clay
2008	AFRICAN CLOSED JUNIOR CHAMPIONSHIPS	24 Mar to 29 Mar 2008	Botswana	Botswana	Grade B2	Outdoor - Hard
2008	IBM ITF JUNIOR CIRCUIT 2008	24 Mar to 29 Mar 2008	Trinidad & Tobago	Port of Spain	Grade 4	Outdoor - Hard
2008	NOTTS ITF JUNIOR TOURNAMENT 1	24 Mar to 29 Mar 2008	Great Britain	Nottingham	Grade 4	Outdoor - Hard
2008	TENNIS EXPRESS ITF	24 Mar to 30 Mar 2008	USA	Bryan, Texas	Grade 4	Outdoor - Hard
2008	MALTA ITF JUNIOR TOURNAMENT	24 Mar to 30 Mar 2008	Malta	Marsa	Grade 4	Outdoor - Hard
2008	19TH MITSUBISHI-LANCER INTERNATIONAL JUNIORS CHAMPIONSHIPS	25 Mar to 30 Mar 2008	Philippines	Manila	Grade 1	Outdoor - Hard
2008	JAPAN OPEN JUNIOR CHAMPIONSHIPS 2008	31 Mar to 05 Apr 2008	Japan	Nagoya	Grade 1	Outdoor - Carpet
2008	USTA INTERNATIONAL SPRING CHAMPIONSHIPS	31 Mar to 06 Apr 2008	USA	Carson	Grade 1	Outdoor - Hard
2008	FIRST CARIBBEAN INTERNATIONAL JUNIOR CHAMPIONSHIPS 2008	31 Mar to 05 Apr 2008	Barbados	St Michael	Grade 4	Outdoor - Hard
2008	PERIN MEMORIAL	01 Apr to 06 Apr 2008	Croatia	Umag	Grade 1	Outdoor - Clay
2008	NOTTS ITF JUNIOR TOURNAMENT 2	01 Apr to 06 Apr 2008	Great Britain	Nottingham	Grade 4	Outdoor - Hard
2008	BABOLAT CUP INTERNATIONAL JUNIOR CHAMPIONSHIPS	01 Apr to 06 Apr 2008	Chinese Taipei	Kaohsiung	Grade 4	Outdoor - Hard
2008	2ND TORNEO ITF JUNIOR BENICARLO	01 Apr to 06 Apr 2008	Spain	Benicarlo	Grade 5	Outdoor - Clay
2008	COPA VENDIMIA 2008	02 Apr to 06 Apr 2008	Argentina	Mendoza	Grade 5	Outdoor - Clay
2008	2008 ASIAN CLOSED JUNIOR TENNIS CHAMPIONSHIPS	07 Apr to 12 Apr 2008	India	Indore	Grade B1	Outdoor - Hard
2008	EASTER BOWL - US CLOSED CHAMPIONSHIPS	07 Apr to 13 Apr 2008	USA	Rancho Mirage	Grade B1	Outdoor - Hard
2008	CAP D'AIL ITF JUNIOR OPEN	07 Apr to 12 Apr 2008	France	Cap D'Ail	Grade 2	Outdoor - Clay
2008	28TH TASHKENT INTERNATIONAL JUNIOR TOURNAMENT	07 Apr to 12 Apr 2008	Uzbekistan	Tashkent	Grade 3	Outdoor - Hard
2008	III CAMPEONATO INTERNACIONAL JUNIOR RIBARROJA DEL TURIA	08 Apr to 13 Apr 2008	Spain	Ribarroja	Grade 4	Outdoor - Clay
2008	JEJU INTERNATIONAL JUNIOR CHAMPIONSHIPS	08 Apr to 13 Apr 2008	Korea, Rep.	Jeju	Grade 5	Outdoor - Hard
2008	ISTRES INTERNATIONAL JUNIOR TOURNAMENT	14 Apr to 20 Apr 2008	France	Istres	Grade 2	Outdoor - Clay
2008	26TH ALL CANADIAN ITF JUNIOR CHAMPIONSHIPS	14 Apr to 19 Apr 2008	Canada	Burlington	Grade 5	Outdoor - Hard
2008	12TH NAMANGAN INTERNATIONAL JUNIOR TOURNAMENT	15 Apr to 19 Apr 2008	Uzbekistan	Namangan	Grade 3	Outdoor - Hard
2008	LEE DUK HEE CUP KOREA INTERNATIONAL JUNIOR CHAMPIONSHIPS	15 Apr to 20 Apr 2008	Korea, Rep.	Seoul	Grade 3	Outdoor - Hard
2008	VI OPEN OBRALIA INTERNATIONAL JUNIOR PILAR DE LA HORADADA	15 Apr to 20 Apr 2008	Spain	Alicante	Grade 3	Outdoor - Hard
2008	GALLIPOLI YOUTH TENNIS CUP	19 Apr to 24 Apr 2008	Australia	Melbourne	Grade 4	Outdoor - Hard
2008	OPEN INTERNATIONAL JUNIORS DE BEAULIEU SUR MER	20 Apr to 26 Apr 2008	France	Beaulieu Sur Mer	Grade 1	Outdoor - Clay
2008	VII CAMPEONATOS INTERNACIONALES JUNIOR DE TENIS DE LA COMUNIDAD VALENCIANA	22 Apr to 26 Apr 2008	Spain	Alicante	Grade 2	Outdoor - Clay
2008	30TH SLOVAKIA CUP 2008	22 Apr to 27 Apr 2008	Slovakia	Piestany	Grade 2	Outdoor - Clay
2008	PLOVDIV CUP	23 Apr to 27 Apr 2008	Bulgaria	Plovdiv	Grade 4	Outdoor - Clay
2008	MOSTAR OPEN 2008	23 Apr to 27 Apr 2008	Bosnia and Herzegovina	Mostar	Grade 5	Outdoor - Clay
2008	25TH INTERNATIONAL TOURNAMENT OF SALSOMAGGIORE - GURU CUP	28 Apr to 04 May 2008	Italy	Salsomaggiore	Grade 2	Outdoor - Clay
2008	ITF HAWAII	28 Apr to 04 May 2008	USA	Hawaii	Grade 4	Outdoor - Hard
2008	DONETSK CUP	29 Apr to 03 May 2008	Ukraine	Donetsk	Grade 3	Outdoor - Hard
2008	KENANA CUP	30 Apr to 04 May 2008	Bulgaria	Haskovo	Grade 4	Outdoor - Clay
2008	SAADIA REES ITF JUNIOR TOURNAMENT	30 Apr to 04 May 2008	Israel	Haifa	Grade 4	Outdoor - Hard
2008	ALEX PODOLSKY ITF JUNIOR TOURNAMENT	05 May to 10 May 2008	Israel	Beer Sheva	Grade 4	Outdoor - Hard
2008	BARI CUP 2008 - TED & ITF JUNIOR	05 May to 11 May 2008	Turkiye	Istanbul	Grade 5	Outdoor - Hard
2008	16TH INTERNATIONAL JUNIOR TOURNAMENT CITTA' DI PRATO	06 May to 11 May 2008	Italy	Prato	Grade 2	Outdoor - Clay
2008	32ND SIBIU-SEN JUNIOR ITF TOURNAMENT	06 May to 11 May 2008	Romania	Sibiu	Grade 3	Outdoor - Clay
2008	ITF WACO	06 May to 11 May 2008	USA	Waco	Grade 4	Outdoor - Hard
2008	30TH INTERNATIONAL JUNIOR TOURNAMENT "CITTA' DI SANTA CROCE"	12 May to 18 May 2008	Italy	Santa Croce	Grade 1	Outdoor - Clay
2008	TSZ CUP	12 May to 16 May 2008	Russia	Togliatti	Grade 4	Outdoor - Hard
2008	ENKA ITF JUNIOR	12 May to 17 May 2008	Turkiye	Istanbul	Grade 5	Outdoor - Hard
2008	LA VIE SPORT JUNIOR CUP VILLACH 2008	13 May to 17 May 2008	Austria	Villach	Grade 2	Outdoor - Clay
2008	1ST OPEN JUNIOR CHILE	13 May to 18 May 2008	Chile	Santiago	Grade 5	Outdoor - Clay
2008	INSTIRIG CUP 2008	13 May to 18 May 2008	Romania	Bals	Grade 5	Outdoor - Clay
2008	49TH TROFEO BONFIGLIO	19 May to 25 May 2008	Italy	Milan	Grade A	Outdoor - Clay
2008	SAMARA CUP	19 May to 25 May 2008	Russia	Togliatti	Grade 4	Outdoor - Hard
2008	29TH INTERNATIONAL SPRING BOWL	20 May to 24 May 2008	Austria	St. Polten	Grade 2	Outdoor - Clay
2008	MONTENEGRO OPEN	23 May to 28 May 2008	Montenegro	Podgorica	Grade 4	Outdoor - Clay
2008	44TH ASTRID BOWL CHARLEROI, BELGIAN INTERNATIONAL JUNIOR CHAMPIONSHIPS	26 May to 31 May 2008	Belgium	Charleroi - Marcinelle	Grade 1	Outdoor - Clay
2008	EUROPE TENNIS CENTER CUP	26 May to 31 May 2008	Hungary	Budapest	Grade 4	Outdoor - Clay
2008	COPA CARIARI	26 May to 31 May 2008	Costa Rica	San Jose	Grade 5	Outdoor - Hard
2008	BABOLAT CUP - CANCELLED	26 May to 31 May 2008	Georgia	Tblisi	Grade 5	Outdoor - Hard
2008	RUC TENNIS INTERNATIONAL JUNIOR OPEN	27 May to 31 May 2008	Morocco	Casablanca	Grade 4	Outdoor - Clay
2008	TENNIS SWEDEN JUNIOR CUP	28 May to 01 Jun 2008	Sweden	Varnamo	Grade 5	Outdoor - Clay
2008	ROLAND GARROS JUNIOR CHAMPIONSHIPS	01 Jun to 08 Jun 2008	France	Paris	Grade A	Outdoor - Clay
2008	RIAD 21	02 Jun to 07 Jun 2008	Morocco	Rabat	Grade 3	Outdoor - Clay
2008	OZEROV CUP	02 Jun to 08 Jun 2008	Russia	Sochi	Grade 3	Outdoor - Clay
2008	COPA CRISTAL 2008	02 Jun to 07 Jun 2008	El Salvador	Ciudad Merliot	Grade 4	Outdoor - Hard
2008	INTERNATIONAL 18 & UNDER CHAMPIONSHIPS - BISHKEK	02 Jun to 06 Jun 2008	Kyrgyzstan	Bishkek	Grade 5	Outdoor - Clay
2008	ESTONIAN JUNIOR OPEN	03 Jun to 08 Jun 2008	Estonia	Taalinn	Grade 4	Outdoor - Clay
2008	EPITOK CUP	04 Jun to 08 Jun 2008	Hungary	Budapest	Grade 2	Outdoor - Clay
2008	RAQUETTE D'OR	09 Jun to 14 Jun 2008	Morocco	Mohammedia	Grade 2	Outdoor - Clay
2008	INTERNATIONAL GRASS COURT CHAMPIONSHIPS	09 Jun to 14 Jun 2008	USA	Philadelphia	Grade 3	Outdoor - Grass
2008	XVII COPA MUNDO MAYA	09 Jun to 14 Jun 2008	Guatemala	Ciudad de Guatemala	Grade 4	Outdoor - Hard
2008	THE YOUTH OF THE CAPITAL	09 Jun to 14 Jun 2008	Kazakhstan	Astana	Grade 5	Outdoor - Hard
2008	16TH INTERNATIONAL JUNIOR TOURNAMENT OF OFFENBACH/MAIN	10 Jun to 15 Jun 2008	Germany	Offenbach/Main	Grade 1	Outdoor - Clay
2008	BANK OF BERMUDA FOUNDATION ITF JUNIOR CIRCUIT TOURNAMENT	16 Jun to 21 Jun 2008	Bermuda	Pembroke	Grade 5	Outdoor - Hard
2008	COPA HORIZONTES DE LA AMISTAD	16 Jun to 21 Jun 2008	Cuba	Havana	Grade 5	Outdoor - Hard
2008	MEDITERRANEE AVENIR	17 Jun to 22 Jun 2008	Morocco	Casablanca	Grade 1	Outdoor - Clay
2008	9TH GERRY WEBER JUNIOR OPEN	17 Jun to 21 Jun 2008	Germany	Halle/Westfalen	Grade 2	Outdoor - Grass
2008	PRINCE OPEN	17 Jun to 21 Jun 2008	Kazakhstan	Almaty City	Grade 4	Outdoor - Clay
2008	THAMRIN CUP INTERNATIONAL JUNIOR CHAMPIONSHIPS	17 Jun to 22 Jun 2008	Indonesia	Jakarta	Grade 4	Outdoor - Hard
2008	UTC JUNIORS 2008	18 Jun to 22 Jun 2008	Ukraine	Kiev	Grade 3	Outdoor - Clay
2008	ITF POZNAN 2008	18 Jun to 22 Jun 2008	Poland	Poznan	Grade 4	Outdoor - Clay
2008	ITF JUNIORS - ROEHAMPTON	22 Jun to 27 Jun 2008	Great Britain	Roehampton	Grade 1	Outdoor - Grass
2008	OPEN JUNIOR BNP PARIBAS DE NOUVELLE CALEDONIE	22 Jun to 27 Jun 2008	New Caledonia	Noumea	Grade 5	Outdoor - Hard
2008	ITF JUNIOR OUTDOOR CUP COPENHAGEN 2008	23 Jun to 28 Jun 2008	Denmark	Copenhagen	Grade 4	Outdoor - Clay
2008	SECURITY & GENERAL INTERNATIONAL JUNIOR CHAMPIONSHIPS	23 Jun to 28 Jun 2008	Bahamas	Nassau	Grade 5	Outdoor - Hard
2008	GD TENNIS CUP 2008	23 Jun to 28 Jun 2008	Turkiye	Belek	Grade 5	Outdoor - Carpet
2008	ITF ONEJECT INTERNATIONAL JUNIOR CHAMPIONSHIPS	24 Jun to 29 Jun 2008	Indonesia	Bandung	Grade 4	Outdoor - Hard
2008	RADENSKA OPEN	24 Jun to 29 Jun 2008	Slovenia	Maribor	Grade 4	Outdoor - Clay
2008	TOURNOI INTERNATIONAL JUNIOR DE LA VILLE DE TUNIS	25 Jun to 29 Jun 2008	Tunisia	Tunis	Grade 3	Outdoor - Clay
2008	THE JUNIOR CHAMPIONSHIPS, WIMBLEDON	28 Jun to 06 Jul 2008	Great Britain	Wimbledon	Grade A	Outdoor - Grass
2008	AIR PACIFIC SOUTH PACIFIC OPEN JUNIOR CHAMPIONSHIPS	30 Jun to 05 Jul 2008	Fiji	Lautoka	Grade 4	Outdoor - Hard
2008	8TH CARTHAGO CUP	30 Jun to 05 Jul 2008	Tunisia	Hannibal	Grade 4	Outdoor - Clay
2008	ITF THAILAND OPEN	30 Jun to 05 Jul 2008	Thailand	Nonthaburi	Grade 4	Outdoor - Hard
2008	TIHTA - ITF ARUBA	30 Jun to 05 Jul 2008	Aruba	Oranjestad	Grade 4	Outdoor - Hard
2008	GOVERNOR CUP	30 Jun to 06 Jul 2008	Russia	St Petersburg	Grade 4	Outdoor - Clay
2008	DANISH JUNIOR CUP 2008	30 Jun to 06 Jul 2008	Denmark	Aarhus	Grade 5	Outdoor - Clay
2008	BIESTERBOS OPEN 2008	01 Jul to 06 Jul 2008	Netherlands	Castricum	Grade 2	Outdoor - Clay
2008	26 HEAD CUP BRUCHKOEBELER	01 Jul to 06 Jul 2008	Germany	Bruchkobel	Grade 4	Outdoor - Clay
2008	CANADIAN SAVILLE U18 ITF	02 Jul to 06 Jul 2008	Canada	Edmonton	Grade 5	Outdoor - Hard
2008	DARWIN ITF	07 Jul to 12 Jul 2008	Australia	Darwin	Grade 3	Outdoor - Hard
2008	ST.MAARTEN JUNIORS OPEN 2008	07 Jul to 12 Jul 2008	Netherlands Antilles	St. Maarten	Grade 4	Outdoor - Hard
2008	ITF MERCEDES CUP	07 Jul to 13 Jul 2008	Thailand	Bangkok	Grade 4	Outdoor - Hard
2008	CANADIAN U18 ITF JUNIOR WORLD RANKING EVENT	07 Jul to 11 Jul 2008	Canada	Vancouver	Grade 4	Outdoor - Hard
2008	7TH MOUHAFAZA CLUB INTERNATIONAL ITF JUNIOR TOURNAMENT	07 Jul to 11 Jul 2008	Syria	Damascus	Grade 4	Outdoor - Hard
2008	ITF FINLAND	07 Jul to 11 Jul 2008	Finland	Nastola	Grade 5	Outdoor - Clay
2008	SCOTTISH JUNIOR INTERNATIONAL CHAMPIONSHIPS	07 Jul to 12 Jul 2008	Great Britain	Edinburgh	Grade 5	Outdoor - Clay
2008	ITF UKRAINE	07 Jul to 13 Jul 2008	Ukraine	Ostrog	Grade 5	Outdoor - Clay
2008	GERMAN JUNIOR OPEN 2008	08 Jul to 13 Jul 2008	Germany	Essen	Grade 1	Outdoor - Clay
2008	ITF LEEUWENBERGH	08 Jul to 13 Jul 2008	Netherlands	Den Haag	Grade 4	Outdoor - Clay
2008	NEW ZEALAND 18 & UNDER INDOOR CHAMPIONSHIPS	08 Jul to 13 Jul 2008	New Zealand	Auckland	Grade 4	Indoor - Hard
2008	ITF CORFU CUP	08 Jul to 13 Jul 2008	Greece	Corfu	Grade 5	Outdoor - Carpet
2008	NORTHERN TERRITORY ITF	13 Jul to 18 Jul 2008	Australia	Darwin	Grade 3	Outdoor - Hard
2008	7TH AOTK TWIGACUP	14 Jul to 18 Jul 2008	Estonia	Tallinn	Grade 4	Outdoor - Carpet
2008	24TH DAMASCUS INTERNATIONAL JUNIOR TOURNAMENT	14 Jul to 18 Jul 2008	Syria	Damascus	Grade 4	Outdoor - Hard
2008	SCOTTISH JUNIOR INTERNATIONAL CHAMPIONSHIPS 2	14 Jul to 19 Jul 2008	Great Britain	Edinburgh	Grade 4	Outdoor - Clay
2008	ITF JAMAICA JUNIOR TOURNAMENT	14 Jul to 19 Jul 2008	Jamaica	Kingston	Grade 4	Outdoor - Hard
2008	14TH JUNIOR OPEN DER STADT WELS	15 Jul to 20 Jul 2008	Austria	Wels	Grade 1	Outdoor - Clay
2008	AIRBERLIN JUNIOR OPEN	15 Jul to 19 Jul 2008	Germany	Berlin	Grade 4	Outdoor - Clay
2008	INTERNATIONAL FLOWER BULB TOURNAMENT	15 Jul to 20 Jul 2008	Netherlands	Hillegom	Grade 4	Outdoor - Clay
2008	BRUSSELS INTERNATIONAL JUNIOR TOURNAMENT	15 Jul to 20 Jul 2008	Belgium	Brussels	Grade 5	Outdoor - Clay
2008	SOUTH AFRICAN AIRWAYS JUNIOR ITF	16 Jul to 20 Jul 2008	South Africa	Pretoria	Grade 2	Outdoor - Hard
2008	EX PILSEN WILSON CUP	16 Jul to 20 Jul 2008	Czechia	Plzen	Grade 3	Outdoor - Clay
2008	EUROPEAN JUNIOR CHAMPIONSHIPS	21 Jul to 27 Jul 2008	Austria	Gastein	Grade B1	Outdoor - Clay
2008	COPA MERENGUE	21 Jul to 27 Jul 2008	Dominican Republic	Santo Domingo	Grade 4	Outdoor - Hard
2008	RUSHBROOKE ITF	21 Jul to 25 Jul 2008	Ireland	Cobh	Grade 5	Outdoor - Carpet
2008	EGYPT INTERNATIONAL CHAMPIONSHIPS 1	21 Jul to 25 Jul 2008	Egypt	Cairo	Grade 5	Outdoor - Clay
2008	AMMAN ITF JUNIOR CIRCUIT	21 Jul to 25 Jul 2008	Jordan	Amman	Grade 5	Outdoor - Hard
2008	RVTA JUNIOR ITF	22 Jul to 26 Jul 2008	South Africa	Van de Bijlpark	Grade 2	Outdoor - Hard
2008	ITF SOUTH / CENTRAL AFRICA JUNIORS CIRCUIT - NAMIBIA	22 Jul to 26 Jul 2008	Namibia	Windhoek	Grade 4	Outdoor - Hard
2008	SWISS JUNIOR TROPHY	22 Jul to 27 Jul 2008	Switzerland	Oberentfelden	Grade 5	Outdoor - Clay
2008	JITIC, CENTRAL AMERICA & CARIBBEAN CLOSED	28 Jul to 02 Aug 2008	Mexico	Nuevo Leon	Grade B3	Outdoor - Hard
2008	ITF SOUTH / CENTRAL AFRICA JUNIORS CIRCUIT 2 - NAMIBIA	28 Jul to 01 Aug 2008	Namibia	Windhoek	Grade 4	Outdoor - Hard
2008	EGYPT INTERNATIONAL CHAMPIONSHIPS 2	28 Jul to 01 Aug 2008	Egypt	Cairo	Grade 5	Outdoor - Clay
2008	DUBLIN ITF	28 Jul to 02 Aug 2008	Ireland	Dublin	Grade 5	Outdoor - Carpet
2008	AMMAN ITF JUNIOR CIRCUIT 2	28 Jul to 01 Aug 2008	Jordan	Amman	Grade 5	Outdoor - Hard
2008	EUROPEAN SUMMER CUPS (GIRLS)	04 Aug to 06 Aug 2008	France	Granville	Grade C	Outdoor - Clay
2008	EUROPEAN SUMMER CUPS (BOYS)	04 Aug to 06 Aug 2008	Italy	Verona	Grade C	Outdoor - Clay
2008	EGYPT 3 INTERNATIONAL JUNIOR CHAMPIONSHIPS	04 Aug to 09 Aug 2008	Egypt	Cairo	Grade 3	Outdoor - Clay
2008	TAMPICO JUNIOR CUP 2008	04 Aug to 09 Aug 2008	Mexico	Tampico	Grade 4	Outdoor - Hard
2008	INTERNATIONAL 18 & UNDER TENNIS CHAMPIONSHIPS - BISHKEK	04 Aug to 08 Aug 2008	Kyrgyzstan	Bishkek	Grade 4	Outdoor - Clay
2008	COCA COLA ITF JUNIOR TOURNAMENT	04 Aug to 09 Aug 2008	St. Lucia	Castries	Grade 5	Outdoor - Hard
2008	COPA CIUDAD DE BOGOTA	04 Aug to 09 Aug 2008	Colombia	Bogota	Grade 5	Outdoor - Clay
2008	13TH WILSON - TIVOLI TROPHY TIMISOARA	05 Aug to 09 Aug 2008	Romania	Timisoara	Grade 4	Outdoor - Clay
2008	13TH SLOVENIAN JUNIOR OPEN	05 Aug to 10 Aug 2008	Slovenia	Domzale	Grade 4	Outdoor - Clay
2008	14TH INTERNACIONAL JUNIOR DE LEIRIA	05 Aug to 09 Aug 2008	Portugal	Leiria	Grade 4	Outdoor - Clay
2008	SMASH INTERNATIONAL JUNIOR CHAMPIONSHIPS	11 Aug to 16 Aug 2008	Egypt	Cairo	Grade 2	Outdoor - Clay
2008	TAÇA DIOGO NAPOLES	11 Aug to 16 Aug 2008	Portugal	Porto	Grade 4	Outdoor - Clay
2008	ITF PAKISTAN INTERNATIONAL JUNIOR CHAMPIONSHIPS	11 Aug to 17 Aug 2008	Pakistan	Islamabad	Grade 5	Outdoor - Clay
2008	COPA CLUB FARALLONES	11 Aug to 16 Aug 2008	Colombia	Cali	Grade 5	Outdoor - Clay
2008	MONTERREY CONTRY ITF JUNIOR CUP 2008	11 Aug to 16 Aug 2008	Mexico	Nuevo Leon	Grade 5	Outdoor - Hard
2008	ITF MCDONALDS FLEVOLAND OUTDOOR 2008	12 Aug to 16 Aug 2008	Netherlands	Almere	Grade 4	Indoor - Clay
2008	ITF ZILINA JUNIOR OPEN 2008	12 Aug to 17 Aug 2008	Slovakia	Zilina	Grade 4	Outdoor - Clay
2008	DEMA CUP	12 Aug to 16 Aug 2008	Bulgaria	Sofia	Grade 5	Outdoor - Clay
2008	ITF JUNIOR HAMMAM SOUSSE 2008	12 Aug to 17 Aug 2008	Tunisia	Hammam Sousse	Grade 5	Outdoor - Hard
2008	OCEANIA CLOSED JUNIOR CHAMPIONSHIPS	17 Aug to 21 Aug 2008	Fiji	Lautoka	Grade B2	Outdoor - Hard
2008	COPA SAN AGUSTIN BANAMEX ITF JUNIOR	17 Aug to 23 Aug 2008	Mexico	Monterrey	Grade 5	Outdoor - Hard
2008	US JUNIOR INTERNATIONAL HARD COURT CHAMPIONSHIPS	18 Aug to 23 Aug 2008	USA	Manasquan	Grade 3	Outdoor - Hard
2008	13TH ENGHELAB ITF JUNIOR TOURNAMENT	18 Aug to 22 Aug 2008	Iran	Tehran	Grade 5	Outdoor - Clay
2008	PAKISTAN ITF INTERNATIONAL JUNIOR CHAMPIONSHIPS II	18 Aug to 24 Aug 2008	Pakistan	Islamabad	Grade 5	Outdoor - Clay
2008	ABIERTO DE GUARICO	18 Aug to 23 Aug 2008	Venezuela	San Juan de los Morros	Grade 5	Outdoor - Hard
2008	KNOKKE ZOUTE JUNIOR CHAMPIONSHIP 2008	19 Aug to 23 Aug 2008	Belgium	Knokke-Heist	Grade 3	Outdoor - Clay
2008	VILA DO CONDE JUNIOR TENNIS CUP	19 Aug to 24 Aug 2008	Portugal	Vila Do Conde	Grade 3	Outdoor - Hard
2008	CLERMONT-FERRAND JUNIOR TOURNAMENT	19 Aug to 24 Aug 2008	France	Clermont-Ferrand	Grade 4	Outdoor - Clay
2008	BELARUS CUP	19 Aug to 24 Aug 2008	Belarus	Minsk	Grade 4	Outdoor - Clay
2008	TOURNOI INTERNATIONAL JUNIOR DE LA VILLE DE MEGRINE	19 Aug to 23 Aug 2008	Tunisia	Megrine	Grade 5	Outdoor - Hard
2008	MERA CUP	20 Aug to 24 Aug 2008	Poland	Warsaw	Grade 4	Outdoor - Clay
2008	REVITA OPEN 2008	20 Aug to 24 Aug 2008	North Macedonia	Skopje	Grade 5	Outdoor - Clay
2008	EPETION CUP	20 Aug to 24 Aug 2008	Croatia	Split	Grade 5	Outdoor - Clay
2008	2ND AL FATAH ITF JUNIOR TOURNAMENT	23 Aug to 28 Aug 2008	Libya	Tripoli	Grade 5	Outdoor - Hard
2008	CANADIAN OPEN JUNIOR CHAMPIONSHIPS	24 Aug to 30 Aug 2008	Canada	Quebec	Grade 1	Outdoor - Hard
2008	NBU CUP	25 Aug to 30 Aug 2008	Uzbekistan	Tashkent	Grade 4	Outdoor - Clay
2008	PAKISTAN ITF INTERNATIONAL JUNIOR CHAMPIONSHIPS III	25 Aug to 29 Aug 2008	Pakistan	Islamabad	Grade 5	Outdoor - Clay
2008	EDUCATION CUP	25 Aug to 30 Aug 2008	Latvia	Riga	Grade 5	Outdoor - Clay
2008	ITF SWEDEN JUNIOR OPEN	25 Aug to 30 Aug 2008	Sweden	Kramfors	Grade 5	Outdoor - Clay
2008	COPA GOBIERNO BOLIVARIANO DE CARABOBO	25 Aug to 30 Aug 2008	Venezuela	Valencia	Grade 5	Outdoor - Hard
2008	BUDAÖRS CUP	26 Aug to 30 Aug 2008	Hungary	Budaörs	Grade 3	Outdoor - Clay
2008	LUXEMBOURG OUTDOOR JUNIOR OPEN	26 Aug to 31 Aug 2008	Luxembourg	Esch-Alzette	Grade 4	Outdoor - Clay
2008	PROSIGMA OPEN 2008	27 Aug to 31 Aug 2008	Slovenia	Maribor	Grade 4	Outdoor - Clay
2008	JUG OPEN 2008	27 Aug to 31 Aug 2008	North Macedonia	Skopje	Grade 5	Outdoor - Clay
2008	2ND MOSTAR OPEN OF 2008	27 Aug to 31 Aug 2008	Bosnia and Herzegovina	Mostar	Grade 5	Outdoor - Clay
2008	HYOGO INTERNATIONAL JUNIOR TOURNAMENT 1	27 Aug to 31 Aug 2008	Japan	Hyogo	Grade 5	Outdoor - Hard
2008	US OPEN JUNIOR TENNIS CHAMPIONSHIPS	31 Aug to 07 Sep 2008	USA	New York	Grade A	Outdoor - Hard
2008	RIGA OPEN	01 Sep to 05 Sep 2008	Latvia	Riga	Grade 4	Outdoor - Clay
2008	ABIERTO DE CARACAS	01 Sep to 06 Sep 2008	Venezuela	Caracas	Grade 5	Outdoor - Hard
2008	FERGANA CUP	02 Sep to 06 Sep 2008	Uzbekistan	Fergana	Grade 4	Outdoor - Hard
2008	VII SANXENXO INTERNATIONAL JUNIOR TOURNAMENT "XUNTA DE GALICIA TROPHY"	02 Sep to 07 Sep 2008	Spain	Sanxenxo	Grade 5	Outdoor - Hard
2008	TALENTUM CUP	03 Sep to 07 Sep 2008	Hungary	Budapest	Grade 5	Outdoor - Clay
2008	HYOGO INTERNATIONAL JUNIOR TOURNAMENT 2	03 Sep to 07 Sep 2008	Japan	Hyogo	Grade 5	Outdoor - Hard
2008	KENTUCKY INTERNATIONAL JUNIOR TENNIS DERBY	08 Sep to 13 Sep 2008	USA	Lexington	Grade 1	Outdoor - Hard
2008	INDIAN ITF JUNIOR TOURNAMENT - CHENNAI	08 Sep to 13 Sep 2008	India	Chennai	Grade 5	Outdoor - Clay
2008	SIAULIAI ITF 2008	08 Sep to 12 Sep 2008	Lithuania	Siauliai	Grade 5	Outdoor - Clay
2008	CARRASCO BOWL	08 Sep to 12 Sep 2008	Uruguay	Montevideo	Grade 5	Outdoor - Clay
2008	REGION MAYOR'S PRIZE	08 Sep to 13 Sep 2008	Kazakhstan	Shymkent City	Grade 5	Outdoor - Clay
2008	PANCEVO INTERNATIONAL	09 Sep to 13 Sep 2008	Serbia	Pancevo	Grade 2	Outdoor - Clay
2008	APHRODITE CUP	09 Sep to 13 Sep 2008	Cyprus	Limassol	Grade 4	Outdoor - Hard
2008	ZENTIVA CZECH JUNIOR OPEN	10 Sep to 14 Sep 2008	Czechia	Prague	Grade 2	Outdoor - Clay
2008	10TH SERBIA JUNIOR OPEN	15 Sep to 20 Sep 2008	Serbia	Novi Sad	Grade 2	Outdoor - Clay
2008	USTA ITF JUNIOR CIRCUIT - ILLINOIS	15 Sep to 21 Sep 2008	USA	Illinois	Grade 4	Outdoor - Hard
2008	VINA OPEN JUNIOR 2008	15 Sep to 21 Sep 2008	Chile	Vina del Mar	Grade 4	Outdoor - Clay
2008	ISRAEL ITF JUNIOR TOURNAMENT BAT YAM	15 Sep to 19 Sep 2008	Israel	Bat Yam	Grade 4	Outdoor - Hard
2008	SOCHI CUP 2008	15 Sep to 20 Sep 2008	Russia	Sochi	Grade 5	Outdoor - Clay
2008	INDIAN ITF JUNIOR TOURNAMENT - HYDERABAD	15 Sep to 20 Sep 2008	India	Hyderabad	Grade 5	Outdoor -
2008	HONDRUAS BOWL	15 Sep to 20 Sep 2008	Honduras	La Ceiba	Grade 5	Outdoor - Clay
2008	ITF LUZERN JUNIOR COMPETITION	16 Sep to 21 Sep 2008	Switzerland	Luzern	Grade 5	Outdoor - Clay
2008	13TH TORNEO INTERNACIONAL JUNIOR U.C.	22 Sep to 27 Sep 2008	Chile	Santiago	Grade 4	Outdoor - Clay
2008	ATLANTA ITF	22 Sep to 28 Sep 2008	USA	Atlanta	Grade 4	Outdoor - Hard
2008	COPA MANGU	22 Sep to 28 Sep 2008	Dominican Republic	Santo Domingo	Grade 5	Outdoor - Hard
2008	CHINA JUNIOR OPEN	23 Sep to 28 Sep 2008	China, P.R.	Beijing	Grade 2	Outdoor - Hard
2008	MATAN GAFNIEL RAANANA OPEN	23 Sep to 28 Sep 2008	Israel	Netanya	Grade 5	Outdoor - Hard
2008	2008 U18 ITF WORLD RANKING EVENT	29 Sep to 03 Oct 2008	Canada	Montreal	Grade 3	Indoor - Hard
2008	ABAMA JUNIOR CUP 2008	29 Sep to 04 Oct 2008	Spain	Tenerife	Grade 5	Outdoor - Hard
2008	2ND JUNIOR OPEN CHILE	29 Sep to 05 Oct 2008	Chile	Santiago	Grade 5	Outdoor - Clay
2008	OSLO ITF INDOORS 2008	29 Sep to 04 Oct 2008	Norway	Oslo	Grade 5	Indoor - Hard
2008	CHINA JUNIOR OPEN 2	30 Sep to 05 Oct 2008	China, P.R.	Xiamen	Grade 3	Outdoor - Hard
2008	ITF JUNIOR 18 & UNDER OF TURKMENISTAN	30 Sep to 04 Oct 2008	Turkmenistan	Ashgabat	Grade 5	Outdoor - Hard
2008	OSAKA MAYOR'S CUP - WORLD SUPER JUNIOR TENNIS CHAMPIONSHIPS	06 Oct to 12 Oct 2008	Japan	Osaka	Grade A	Outdoor - Hard
2008	HONG KONG OPEN JUNIOR CHAMPIONSHIPS 2008	06 Oct to 11 Oct 2008	Hong Kong, China	Victoria Park	Grade 4	Outdoor - Hard
2008	2008 U18 ITF WORLD RANKING EVENT 2	06 Oct to 12 Oct 2008	Canada	Burlington	Grade 4	Indoor - Hard
2008	CURACAO JUNIORS OPEN 2008	06 Oct to 11 Oct 2008	Netherlands Antilles	Curacao	Grade 5	Outdoor - Hard
2008	ITF JUNIOR CIRCUIT (WEEK 1)	06 Oct to 12 Oct 2008	Sri Lanka	Colombo	Grade 5	Outdoor - Hard
2008	LONDRINA OPEN ITF JUNIORS WORLD CIRCUIT	06 Oct to 12 Oct 2008	Brazil	Londrina	Grade 5	Outdoor - Clay
2008	VIETNAM INTERNATIONAL JUNIOR CHAMPIONSHIPS BECAMEX CUP 2008	06 Oct to 11 Oct 2008	Vietnam	Binh Duong	Grade 5	Outdoor - Hard
2008	GRAWE JUNIOR CUP	08 Oct to 12 Oct 2008	Croatia	Losinj	Grade 4	Outdoor - Clay
2008	NSW JUNIOR ITF	11 Oct to 16 Oct 2008	Australia	Sydney	Grade 4	Outdoor - Hard
2008	PAN AMERICAN CLOSED ITF CHAMPIONSHIPS	13 Oct to 19 Oct 2008	USA	Tulsa	Grade B1	Outdoor - Hard
2008	THE 7TH UAE FUJAIRAH ITF JUNIOR CHAMPIONSHIPS	13 Oct to 18 Oct 2008	United Arab Emirates	Fujairah	Grade 4	Outdoor - Hard
2008	ITF JUNIOR CIRCUIT (WEEK 2)	13 Oct to 19 Oct 2008	Sri Lanka	Colombo	Grade 5	Outdoor - Hard
2008	ITF DIGICEL JUNIOR INTERNATIONAL	13 Oct to 19 Oct 2008	St. Vincent & the Grenadines		Grade 5	Outdoor - Hard
2008	BAHIA OPEN 2008	13 Oct to 19 Oct 2008	Brazil	Porto Seguro	Grade 5	Outdoor - Clay
2008	HRT AUTUMN CUP 2008	14 Oct to 18 Oct 2008	Denmark	Rungsted Kyst	Grade 4	Indoor - Carpet
2008	MIAN-CHANG CUP INTERNATIONAL JUNIOR CHAMPIONSHIPS	14 Oct to 19 Oct 2008	Chinese Taipei	Taiwan	Grade 4	Outdoor - Clay
2008	ITF INTERNATIONAL JUNIOR TENNIS CHAMPIONSHIP	15 Oct to 19 Oct 2008	Malaysia	Perak	Grade 4	Outdoor - Hard
2008	LTAT JUNIOR CHAMPIONSHIPS 2008	20 Oct to 26 Oct 2008	Thailand	Nanthaburi	Grade 2	Outdoor - Hard
2008	EL PASO YOUTH TENNIS CENTRE ITF TOURNAMENT	20 Oct to 26 Oct 2008	USA	El Paso	Grade 5	Outdoor - Hard
2008	YANGGU INTERNATIONAL JUNIOR CHAMPIONSHIPS	21 Oct to 26 Oct 2008	Korea, Rep.	KangWon-Do	Grade 5	Outdoor - Hard
2008	NOKIA JUNIOR CUP	22 Oct to 26 Oct 2008	Finland	Vierumaki	Grade 4	Indoor - Hard
2008	SOUTH CAROLINA ITF	27 Oct to 02 Nov 2008	USA	Lexington	Grade 2	Outdoor - Hard
2008	9TH TORNEIG ITF ANDORRA LA VELLA	27 Oct to 01 Nov 2008	Andorra	Andorra La Vella	Grade 5	Indoor - Carpet
2008	ASIAN/OCEANIA CLOSED CHAMPIONSHIPS	28 Oct to 02 Nov 2008	Indonesia	Balikpapan	Grade B1	Outdoor - Hard
2008	HEIVELD INDOOR JUNIOR CHAMPIONSHIPS	28 Oct to 02 Nov 2008	Belgium	Sint-Katelijne-Waver	Grade 4	Indoor - Hard
2008	TATS OPEN	28 Oct to 01 Nov 2008	Finland	Tampere	Grade 4	Indoor - Carpet
2008	GOLD SLAM CUP INTERNATIONAL JUNIOR TENNIS CHAMPIONSHIPS	28 Oct to 02 Nov 2008	Korea, Rep.	Seoul	Grade 5	Outdoor - Hard
2008	ITF JUNIOR OPEN	03 Nov to 08 Nov 2008	Thailand	Nonthaburi	Grade 4	Outdoor - Hard
2008	EVERT AMERICAN ITF JUNIOR CIRCUIT	03 Nov to 09 Nov 2008	USA	Boca Raton	Grade 4	Outdoor - Hard
2008	OPEN INTERNATIONAL DE SAINT-CYPRIEN	03 Nov to 09 Nov 2008	France	Saint Cyprien	Grade 5	Indoor - Hard
2008	12TH SARAWAK CHIEF MINISTER'S CUP - ITF MALAYSIAN INTERNATIONAL JUNIOR CHAMPIONSHIPS	04 Nov to 09 Nov 2008	Malaysia	Sarawak	Grade 3	Outdoor - Hard
2008	COPA EL CEIBO	05 Nov to 09 Nov 2008	Argentina	Tucuman	Grade 5	Outdoor - Clay
2008	SEMEN GRESIK WS INDONESIA INT'L JUNIOR CHAMPIONSHIPS	10 Nov to 16 Nov 2008	Indonesia	Surabaya	Grade 4	Outdoor - Hard
2008	PATUJU JUNIOR OPEN	10 Nov to 16 Nov 2008	Bolivia	Santa Cruz	Grade 5	Outdoor - Clay
2008	SINGAPORE ITF JUNIOR CHAMPIONSHIPS	17 Nov to 22 Nov 2008	Singapore	Singapore	Grade 5	Outdoor - Hard
2008	PERU JUNIOR OPEN	17 Nov to 23 Nov 2008	Peru	Lima	Grade 5	Outdoor - Clay
2008	SOLO OPEN INTERNATIONAL JUNIOR CHAMPIONSHIPS	18 Nov to 24 Nov 2008	Indonesia	Jakarta	Grade 4	Outdoor - Hard
2008	YUCATAN WORLD CUP 2008	24 Nov to 29 Nov 2008	Mexico	Merida	Grade 1	Outdoor - Hard
2008	INDIAN ITF JUNIOR TOURNAMENT - GUWAHATI	24 Nov to 29 Nov 2008	India	Guwahati	Grade 5	Outdoor - Hard
2008	COPA AMAGUA	24 Nov to 30 Nov 2008	Ecuador	Guayaquil	Grade 5	Outdoor - Hard
2008	PHINMA/ITF INTL JUNIOR TOURNAMENT 1	25 Nov to 30 Nov 2008	Philippines	Manila	Grade 4	Outdoor - Hard
2008	EAST AFRICA 18 & UNDER JUNIOR CIRCUIT - BURUNDI	26 Nov to 30 Nov 2008	Burundi	Bujumbura	Grade 5	Outdoor - Clay
2008	AUSTRALIAN JUNIOR ITF - CANCELLED	29 Nov to 04 Dec 2008	Australia		Grade 5	Outdoor -	Cancelled
2008	EDDIE HERR INTERNATIONAL JUNIOR TENNIS CHAMPIONSHIPS	01 Dec to 07 Dec 2008	USA	Bradenton	Grade 1	Outdoor - Hard
2008	INDIAN ITF JUNIOR TOURNAMENT - GURGAON	01 Dec to 06 Dec 2008	India	Gurgaon	Grade 4	Outdoor - Hard
2008	GREEN CUP	01 Dec to 06 Dec 2008	Russia	Vsevolozhsk	Grade 5	Indoor - Hard
2008	SATA 3 EAST LONDON JUNIOR ITF	01 Dec to 06 Dec 2008	South Africa	East London	Grade 5	Outdoor - Hard
2008	38TH BRUNEI ITF JUNIOR CIRCUIT	02 Dec to 07 Dec 2008	Brunei	Jalan Berakas	Grade 4	Outdoor - Hard
2008	ITF EAST AFRICA 18 & UNDER JUNIOR CIRCUIT - UGANDA	02 Dec to 06 Dec 2008	Uganda	Kampala	Grade 4	Outdoor - Clay
2008	PHINMA/ITF INTL JUNIOR TOURNAMENT 2	02 Dec to 07 Dec 2008	Philippines	Manila	Grade 4	Outdoor - Hard
2008	JUNIOR ZAGREB OPEN 2008	02 Dec to 06 Dec 2008	Croatia	Zagreb	Grade 5	Indoor - Hard
2008	DUNLOP ORANGE BOWL	08 Dec to 14 Dec 2008	USA	Key Biscayne	Grade A	Outdoor - Hard
2008	ITF OPEN JUNIOR TENNIS CHAMPIONSHIPS	08 Dec to 13 Dec 2008	India	Mumbai	Grade 4	Outdoor - Hard
2008	ITF EAST AFRICA 18 & UNDER JUNIOR CIRCUIT - KENYA	08 Dec to 12 Dec 2008	Kenya	Nairobi	Grade 4	Outdoor - Clay
2008	WP JUNIOR ITF	08 Dec to 13 Dec 2008	South Africa	Rondebosch	Grade 5	Outdoor - Hard
2008	GOMEL CUP	09 Dec to 14 Dec 2008	Belarus	Gomel	Grade 5	Indoor - Hard
2008	PRINCE CUP	15 Dec to 21 Dec 2008	USA	Miami	Grade 4	Outdoor - Hard
2008	31ST INTERNATIONAL CASABLANCA JUNIOR CUP	29 Dec to 04 Jan 2009	Mexico	Tlalnepantla	Grade A	Outdoor - Hard
2009	31ST INTERNATIONAL CASABLANCA JUNIOR CUP	29 Dec to 04 Jan 2009	Mexico	Tlalnepantla	Grade A	Outdoor - Hard
2009	SALK OPEN	02 Jan to 06 Jan 2009	Sweden	Stockholm	Grade 4	Indoor - Hard
2009	45TH COFFEE BOWL (COPA DEL CAFE)	05 Jan to 10 Jan 2009	Costa Rica	San Jose	Grade 1	Outdoor - Hard
2009	CHANDIGARH ITF JUNIORS	05 Jan to 10 Jan 2009	India	Chandigarh	Grade 3	Outdoor - Hard
2009	VASTERAS ITF 2009	06 Jan to 11 Jan 2009	Sweden	Vasteras	Grade 4	Indoor - Hard
2009	ITF SAITAMA JUNIOR TENNIS	07 Jan to 11 Jan 2009	Japan	Kawaguchi	Grade 4	Outdoor - Hard
2009	LOY YANG POWER TRARALGON INTERNATIONAL	09 Jan to 14 Jan 2009	Australia	Traralgon	Grade 1	Outdoor - Hard
2009	COPA GATORADE	12 Jan to 18 Jan 2009	Venezuela	Caracas	Grade 1	Outdoor - Hard
2009	16TH SLOVAK JUNIOR INDOOR TOURNAMENT 2009	12 Jan to 18 Jan 2009	Slovakia	Bratislava	Grade 2	Indoor - Carpet
2009	DELHI ITF JUNIORS	12 Jan to 17 Jan 2009	India	Delhi	Grade 2	Outdoor - Hard
2009	WILSON ITF JUNIOR CLASSIC PRESENTED BY WUSTENROT	12 Jan to 17 Jan 2009	Austria	Bergheim	Grade 4	Indoor - Carpet
2009	MAGNOLIA CUP	13 Jan to 18 Jan 2009	Poland	Szczecin	Grade 4	Indoor - Hard
2009	OPTUS NOTTINGHILL INTERNATIONAL	17 Jan to 23 Jan 2009	Australia	Melbourne	Grade 1	Outdoor - Hard
2009	BARRANQUILLA ITF 2009	19 Jan to 25 Jan 2009	Colombia	Barranquilla	Grade 1	Outdoor - Clay
2009	21ST CZECH INTERNATIONAL JUNIOR INDOOR CHAMPIONSHIPS	19 Jan to 25 Jan 2009	Czechia	Prerov	Grade 1	Indoor - Carpet
2009	ONGC ITF JUNIORS 2009	19 Jan to 24 Jan 2009	India	Kolkata	Grade 3	Outdoor - Clay
2009	HONG KONG ITF JUNIOR TOURNAMENT	19 Jan to 24 Jan 2009	Hong Kong, China	Causeway Bay	Grade 5	Outdoor - Hard
2009	7TH DUBAI ITF JUNIOR CHAMPIONSHIPS	19 Jan to 24 Jan 2009	United Arab Emirates	Fujairah	Grade 5	Outdoor - Hard
2009	CASIO HAMBURG INTERNATIONAL JUNIOR TOURNAMENT YONEX CUP	20 Jan to 25 Jan 2009	Germany	Hamburg	Grade 4	Indoor - Carpet
2009	AUSTRALIAN OPEN JUNIOR CHAMPIONSHIPS	25 Jan to 31 Jan 2009	Australia	Melbourne	Grade A	Outdoor - Hard
2009	NICOLAS MACHIVELLO "COPA GRAIMAN"	26 Jan to 01 Feb 2009	Ecuador	Cuenca	Grade 2	Outdoor - Clay
2009	SUNSMART 18 AND UNDER CANTERBURY ITF CHAMPIONSHIPS	26 Jan to 31 Jan 2009	New Zealand	Christchurch	Grade 4	Outdoor - Hard
2009	LEUGGERN JUNIOR TROPHY	26 Jan to 31 Jan 2009	Switzerland	Leuggern	Grade 4	Indoor - Carpet
2009	8TH ABU DHABI @ FUJAIRAH ITF JUNIOR TENNIS CHAMPIONSHIPS	26 Jan to 31 Jan 2009	United Arab Emirates	Fujairah	Grade 5	Outdoor - Hard
2009	WILSON CUP	28 Jan to 01 Feb 2009	Czechia	Frydlant nad Ostravici	Grade 4	Indoor - Carpet
2009	INKA BOWL	02 Feb to 08 Feb 2009	Peru	Lima	Grade 2	Outdoor - Clay
2009	BKSP INTERNATIONAL JUNIOR CHAMPIONSHIPS	02 Feb to 07 Feb 2009	Bangladesh	Dhaka	Grade 4	Outdoor - Hard
2009	AUCKLAND 18 & UNDER ITF SUMMER CHAMPIONSHIPS	02 Feb to 07 Feb 2009	New Zealand	Auckland	Grade 4	Outdoor - Hard
2009	OMAN OPEN	02 Feb to 07 Feb 2009	Oman	Muscat	Grade 5	Outdoor - Hard
2009	7TH SFAX ITF JUNIOR TOURNAMENT	03 Feb to 07 Feb 2009	Tunisia	Sfax	Grade 3	Outdoor - Hard
2009	ZDREVILISCE RADENCI 2009	04 Feb to 08 Feb 2009	Slovenia	Radenci	Grade 4	Indoor - Carpet
2009	RAJSHAHI INTERNATIONAL JUNIOR CHAMPIONSHIPS	08 Feb to 13 Feb 2009	Bangladesh	Rajshahi	Grade 3	Outdoor - Hard
2009	CONDOR DE PLATA TOURNAMENT	09 Feb to 14 Feb 2009	Bolivia	La Paz	Grade 2	Outdoor - Clay
2009	WELLINGTON 18 & U ITF SUMMER CHAMPIONSHIPS	09 Feb to 14 Feb 2009	New Zealand	Wellington	Grade 4	Outdoor - Hard
2009	INTERNATIONAL JUNIOR OPEN CLUB CASABLANCA MEXICO CITY	09 Feb to 14 Feb 2009	Mexico	Mexico City	Grade 4	Outdoor - Hard
2009	ITF JUNIOR CUP COPENHAGEN INDOOR 2009	09 Feb to 14 Feb 2009	Denmark	Copenhagen	Grade 4	Indoor - Hard
2009	QATAR ITF JUNIOR OPEN	09 Feb to 13 Feb 2009	Qatar	Doha	Grade 5	Outdoor - Hard
2009	KENYA INTERNATIONAL JUNIOR CHAMPIONSHIP	09 Feb to 13 Feb 2009	Kenya	Nairobi	Grade 5	Outdoor - Hard
2009	8TH MONASTIR ITF JUNIOR TOURNAMENT	10 Feb to 14 Feb 2009	Tunisia	Monastir	Grade 2	Outdoor - Hard
2009	BANGLADESH INTERNATIONAL JUNIOR CHAMPIONSHIPS	15 Feb to 20 Feb 2009	Bangladesh	Dhaka	Grade 3	Outdoor - Hard
2009	COPA MILO - CHILE DEPORTES 2009	16 Feb to 22 Feb 2009	Chile	Santiago	Grade 2	Outdoor - Clay
2009	OULU EDEN OPEN	16 Feb to 20 Feb 2009	Finland	Oulu	Grade 4	Indoor - Hard
2009	JALISCO JUNIOR CUP 2009	16 Feb to 21 Feb 2009	Mexico	Jalisco	Grade 4	Outdoor - Clay
2009	TROFEUL D STURDZA	17 Feb to 22 Feb 2009	Moldova	Chisinau	Grade 3	Indoor - Carpet
2009	ITF 4 ULTIMUM ALMERE 2009	17 Feb to 21 Feb 2009	Netherlands	Almere	Grade 4	Indoor - Hard
2009	30TH ARGENTINA CUP	23 Feb to 28 Feb 2009	Argentina	Mar Del Plata	Grade 2	Outdoor - Clay
2009	LA LIBERTAD JUNIOR OPEN	23 Feb to 28 Feb 2009	El Salvador	La Libertad	Grade 4	Outdoor - Hard
2009	ITF OSLO INDOOR 2009	23 Feb to 27 Feb 2009	Norway	Oslo	Grade 4	Indoor - Hard
2009	26TH ITF JUNIOR CHAMPIONSHIPS OF SRI LANKA	23 Feb to 28 Feb 2009	Sri Lanka	Colombo	Grade 5	Outdoor - Clay
2009	AIVARAS BALZEKAS MEMORIAL CUP 2009	24 Feb to 28 Feb 2009	Lithuania	Siauliai	Grade 3	Indoor - Carpet
2009	BAVARIAN JUNIOR CHAMPIONSHIPS 2009	25 Feb to 01 Mar 2009	Germany	Nurnberg	Grade 4	Indoor - Carpet
2009	URUGUAY BOWL	02 Mar to 07 Mar 2009	Uruguay	Montevideo	Grade 2	Outdoor - Clay
2009	COSTA RICA BOWL	02 Mar to 07 Mar 2009	Costa Rica	San Jose	Grade 3	Outdoor - Hard
2009	ITF HIGH COAST JUNIOR WORLD RANKING TOURNAMENT	02 Mar to 07 Mar 2009	Sweden	Kramfors	Grade 3	Indoor - Hard
2009	SOLARWOOD LUXEMBOURG INDOOR JUNIOR OPEN	03 Mar to 07 Mar 2009	Luxembourg	Esch/Alzette	Grade 2	Indoor - Hard
2009	INDONESIA INTERNATIONAL JUNIOR CHAMPIONSHIPS	03 Mar to 08 Mar 2009	Indonesia	Jakarta	Grade 2	Outdoor - Hard
2009	10TH BLACK GOLD OF UDMURTIA	03 Mar to 08 Mar 2009	Russia	Izhevsk	Grade 3	Indoor - Hard
2009	LATVIAN OPEN	03 Mar to 08 Mar 2009	Latvia	Jurmala	Grade 4	Indoor - Clay
2009	29TH ASUNCION BOWL	09 Mar to 14 Mar 2009	Paraguay	Lambare	Grade 1	Outdoor - Clay
2009	ITF/LTAT JUNIOR CHAMPIONSHIPS	09 Mar to 14 Mar 2009	Thailand	Nonthaburi	Grade 1	Outdoor - Hard
2009	39TH BRUNEI ITF JUNIOR CIRCUIT	09 Mar to 15 Mar 2009	Brunei	Bander Seri Begawan	Grade 4	Outdoor - Hard
2009	ITF KRAMFORS JUNIOR CHALLENGE 2009	09 Mar to 13 Mar 2009	Sweden	Kramfors	Grade 4	Indoor - Clay
2009	PANAMA BOWL 2009	09 Mar to 14 Mar 2009	Panama	Llanos de Curundu	Grade 4	Outdoor - Clay
2009	MALACCA ITF INTERNATIONAL JUNIOR CHAMPIONSHIP	11 Mar to 15 Mar 2009	Malaysia	Malacca	Grade 4	Outdoor - Hard
2009	BANANA BOWL	16 Mar to 22 Mar 2009	Brazil	Florianapolis	Grade 1	Outdoor - Clay
2009	GRAND PRIX DU CONSEIL GENERAL	16 Mar to 22 Mar 2009	Guadeloupe	Gosier	Grade 5	Outdoor - Hard
2009	EMPIRE CUP 2009	16 Mar to 22 Mar 2009	Slovakia	Trnava	Grade 5	Indoor - Hard
2009	ITF PAKISTAN INTERNATIONAL JUNIOR CHAMPIONSHIPS - POSTPONED	16 Mar to 21 Mar 2009	Pakistan	Karachi	Grade 5	Outdoor - Hard	Postponed
2009	13TH SARAWAK CHIEF MINISTER'S CUP - ITF WORLD JUNIOR TENNIS CHAMPIONSHIPS 2009	17 Mar to 22 Mar 2009	Malaysia	Kuching	Grade 1	Outdoor - Hard
2009	26TH COPA GERDAU	23 Mar to 29 Mar 2009	Brazil	Porto Alegre	Grade A	Outdoor - Clay
2009	20TH MITSUBISHI-LANCER INTERNATIONAL JUNIORS CHAMPIONSHIPS	24 Mar to 29 Mar 2009	Philippines	Manila	Grade 1	Outdoor - Hard
2009	2009 CHINESE TAIPEI INTERNATIONAL JUNIOR CHAMPIONSHIPS	24 Mar to 29 Mar 2009	Chinese Taipei	Kaohsiung	Grade 4	Outdoor - Clay
2009	29TH TASHKENT INTERNATIONAL JUNIOR TOURNAMENT	30 Mar to 04 Apr 2009	Uzbekistan	Tashkent	Grade 3	Outdoor - Hard
2009	COLLEGE STATION ITF	30 Mar to 04 Apr 2009	USA	Bryan	Grade 4	Outdoor - Hard
2009	2009 BARBADOS JUNIOR INTERNATIONAL TENNIS TOURNAMENT	30 Mar to 04 Apr 2009	Barbados	St Michael	Grade 4	Outdoor - Hard
2009	JAPAN OPEN JUNIOR CHAMPIONSHIPS 2009	31 Mar to 05 Apr 2009	Japan	Nagoya	Grade 1	Outdoor - Carpet
2009	III TORNEO ITF JUNIOR BENICARLO	01 Apr to 05 Apr 2009	Spain	Benicarlo	Grade 4	Outdoor - Clay
2009	COPA VENDIMIA 2009	01 Apr to 05 Apr 2009	Argentina	Mendoza	Grade 5	Outdoor - Clay
2009	USTA INTERNATIONAL SPRING CHAMPIONSHIPS	06 Apr to 12 Apr 2009	USA	Carson	Grade 1	Outdoor - Hard
2009	2009 ASIAN CLOSED JUNIOR TENNIS CHAMPIONSHIPS	06 Apr to 11 Apr 2009	India	Indore	Grade B1	Outdoor - Carpet
2009	CAP D'AIL ITF JUNIOR OPEN	06 Apr to 11 Apr 2009	France	Cap D'Ail	Grade 2	Outdoor - Clay
2009	13TH NAMANGAN ITF JUNIOR	06 Apr to 11 Apr 2009	Uzbekistan	Namangan	Grade 3	Outdoor - Hard
2009	MALTA U18 ITF JUNIOR TOURNAMENT	06 Apr to 11 Apr 2009	Malta	Marsa	Grade 4	Outdoor - Hard
2009	GD TENNIS CUP 2009	06 Apr to 11 Apr 2009	Turkiye	Belek	Grade 5	Outdoor - Clay
2009	23RD INTERNATIONAL PASCUAS BOWL	06 Apr to 11 Apr 2009	Paraguay	Asuncion	Grade 5	Outdoor - Clay
2009	JEJU INTERNATIONAL JUNIOR CHAMPIONSHIPS	07 Apr to 12 Apr 2009	Korea, Rep.	Jeju	Grade 4	Outdoor - Hard
2009	IV ITF JUNIOR RIBARROJA DEL TURIA	07 Apr to 12 Apr 2009	Spain	Ribarroja	Grade 4	Outdoor - Clay
2009	34TH CITY OF FLORENCE INTERNATIONAL TOURNAMENT	08 Apr to 13 Apr 2009	Italy	Florence	Grade 2	Outdoor - Clay
2009	INTERNATIONAL JUNIOR CHAMPIONSHIPS OF MOROCCO (AJC WARM UP) 2009	08 Apr to 13 Apr 2009	Morocco	Casablanca	Grade 2	Outdoor - Clay
2009	EASTER BOWL - US CLOSED CHAMPIONSHIPS	13 Apr to 19 Apr 2009	USA	Rancho Mirage	Grade B1	Outdoor - Hard
2009	ISTRES INTERNATIONAL JUNIOR TOURNAMENT	13 Apr to 19 Apr 2009	France	Istres	Grade 2	Outdoor - Clay
2009	AEGON NOTTINGHAM JUNIOR ITF (WEEK 1)	13 Apr to 18 Apr 2009	Great Britain	Nottingham	Grade 4	Outdoor - Hard
2009	32ND AFRICAN CLOSED JUNIOR CHAMPIONSHIPS 2009	14 Apr to 18 Apr 2009	Morocco	Casablanca	Grade B2	Outdoor - Clay
2009	LEE DUK HEE CUP KOREA INTERNATIONAL JUNIOR CHAMPIONSHIPS	14 Apr to 19 Apr 2009	Korea, Rep.	Seoul	Grade 3	Outdoor - Hard
2009	VII OPEN ITF JUNIOR PILAR DE LA HORADADA	14 Apr to 19 Apr 2009	Spain	Alicante	Grade 3	Outdoor - Hard
2009	27TH ALL CANADIAN ITF JUNIOR CHAMPIONSHIPS	14 Apr to 19 Apr 2009	Canada	Burlington	Grade 5	Outdoor - Hard
2009	OPEN INTERNATIONAL JUNIORS DE BEAULIEU SUR MER	20 Apr to 26 Apr 2009	France	Beaulieu Sur Mer	Grade 1	Outdoor - Clay
2009	SAADIA REES ITF JUNIOR TOURNAMENT	20 Apr to 25 Apr 2009	Israel	Haifa	Grade 4	Outdoor - Hard
2009	31ST INTERSPA SLOVAKIA CUP 2009	21 Apr to 26 Apr 2009	Slovakia	Piestany	Grade 2	Outdoor - Clay
2009	VIII CAMPEONATOS INTERNACIONALES JUNIOR DE TENIS DE LA COMUNIDAD VALENCIANA	21 Apr to 25 Apr 2009	Spain	Alicante	Grade 2	Outdoor - Clay
2009	GALLIPOLI YOUTH TENNIS CUP	21 Apr to 26 Apr 2009	Australia	Melbourne	Grade 4	Outdoor - Hard
2009	AEGON NOTTINGHAM JUNIOR ITF (WEEK 2)	21 Apr to 26 Apr 2009	Great Britain	Nottingham	Grade 4	Outdoor - Hard
2009	PLOVDIV CUP	22 Apr to 26 Apr 2009	Bulgaria	Plovdiv	Grade 4	Outdoor - Clay
2009	MOSTAR OPEN 2009	22 Apr to 26 Apr 2009	Bosnia and Herzegovina	Mostar	Grade 5	Outdoor - Clay
2009	26TH INTERNATIONAL TOURNAMENT OF SALSOMAGGIORE	27 Apr to 03 May 2009	Italy	Salsomaggiore	Grade 2	Outdoor - Clay
2009	ALEX PODOLSKY ITF JUNIOR TOURNAMENT	27 Apr to 02 May 2009	Israel	Beer Sheva	Grade 4	Outdoor - Hard
2009	DONETSK CUP	28 Apr to 02 May 2009	Ukraine	Donetsk	Grade 3	Outdoor - Hard
2009	KENANA CUP	29 Apr to 03 May 2009	Bulgaria	Haskovo	Grade 4	Outdoor - Clay
2009	ITF HAWAII	04 May to 10 May 2009	USA	Hawaii	Grade 4	Outdoor - Hard
2009	HEAD CUP	04 May to 08 May 2009	Moldova	Chisinau	Grade 5	Outdoor - Hard
2009	GIMCHEON INTERNATIONAL JUNIOR CHAMPIONSHIPS	04 May to 10 May 2009	Korea, Rep.	Gimcheon City	Grade 5	Outdoor - Hard
2009	17TH INTERNATIONAL JUNIOR TOURNAMENT CITTA' DI PRATO	05 May to 10 May 2009	Italy	Prato	Grade 2	Outdoor - Clay
2009	32RD SIBIU-SEN JUNIOR ITF TOURNAMENT	05 May to 10 May 2009	Romania	Sibiu	Grade 3	Outdoor - Clay
2009	NAZMI BARI CUP ITF JUNIOR 2009	05 May to 10 May 2009	Turkiye	Istanbul	Grade 5	Outdoor - Hard
2009	31ST INTERNATIONAL JUNIOR TOURNAMENT "CITTA' DI SANTA CROCE"	11 May to 17 May 2009	Italy	Santa Croce	Grade 1	Outdoor - Clay
2009	TSZ CUP	11 May to 15 May 2009	Russia	Togliatti	Grade 4	Outdoor - Hard
2009	ENKA ITF JUNIOR 2009	11 May to 16 May 2009	Turkiye	Istanbul	Grade 4	Outdoor - Hard
2009	ITF WACO	11 May to 17 May 2009	USA	Waco	Grade 4	Outdoor - Hard
2009	LA VIE SPORT JUNIOR CUP VILLACH 2009	12 May to 16 May 2009	Austria	Villach	Grade 2	Outdoor - Clay
2009	INSTIRIG CUP 2009	12 May to 17 May 2009	Romania	Bals	Grade 5	Outdoor - Clay
2009	50TH TROFEO BONFIGLIO	18 May to 24 May 2009	Italy	Milan	Grade A	Outdoor - Clay
2009	SAMARA CUP	18 May to 24 May 2009	Russia	Togliatti	Grade 4	Outdoor - Hard
2009	30TH INTERNATIONAL SPRING BOWL	19 May to 23 May 2009	Austria	St. Polten	Grade 2	Outdoor - Clay
2009	MONTENEGRO OPEN 2009	23 May to 27 May 2009	Montenegro	Niksic	Grade 4	Outdoor - Clay
2009	45TH ASTRID BOWL CHARLEROI, BELGIAN INTERNATIONAL JUNIOR CHAMPIONSHIPS	25 May to 30 May 2009	Belgium	Charleroi - Marcinelle	Grade 1	Outdoor - Clay
2009	RUC TENNIS JUNIOR OPEN	25 May to 30 May 2009	Morocco	Casablanca	Grade 3	Outdoor - Clay
2009	COPA CARIARI	25 May to 30 May 2009	Costa Rica	San Jose	Grade 5	Outdoor - Hard
2009	EUROPE TENNIS CENTER CUP	26 May to 31 May 2009	Hungary	Budapest	Grade 4	Outdoor - Clay
2009	TENNIS SWEDEN JUNIOR CUP	27 May to 31 May 2009	Sweden	Varnamo	Grade 5	Outdoor - Clay
2009	ROLAND GARROS JUNIOR CHAMPIONSHIPS	31 May to 07 Jun 2009	France	Paris	Grade A	Outdoor - Clay
2009	OZEROV CUP	01 Jun to 07 Jun 2009	Russia	Sochi	Grade 3	Outdoor - Clay
2009	RIAD 21	01 Jun to 06 Jun 2009	Morocco	Rabat	Grade 3	Outdoor - Clay
2009	COPA CRISTAL 2009	01 Jun to 06 Jun 2009	El Salvador	Ciudad Merliot	Grade 4	Outdoor - Hard
2009	ESTONIAN JUNIOR OPEN	02 Jun to 07 Jun 2009	Estonia	Tallinn	Grade 5	Outdoor - Clay
2009	EPITOK-IDOM CUP	03 Jun to 07 Jun 2009	Hungary	Budapest	Grade 2	Outdoor - Clay
2009	RAQUETTE D'OR	08 Jun to 13 Jun 2009	Morocco	Mohammedia	Grade 2	Outdoor - Clay
2009	INTERNATIONAL GRASS COURT CHAMPIONSHIPS	08 Jun to 13 Jun 2009	USA	Philadelphia	Grade 3	Outdoor - Grass
2009	XVIII COPA MUNDO MAYA	08 Jun to 13 Jun 2009	Guatemala	Ciudad de Guatemala	Grade 4	Outdoor - Hard
2009	THE YOUTH OF THE CAPITAL	08 Jun to 13 Jun 2009	Kazakhstan	Astana	Grade 5	Outdoor - Hard
2009	17TH INTERNATIONAL JUNIOR TOURNAMENT OF OFFENBACH/MAIN	09 Jun to 14 Jun 2009	Germany	Offenbach/Main	Grade 1	Outdoor - Clay
2009	ALMATY INTERNATIONAL JUNIOR TOURNAMENT	15 Jun to 20 Jun 2009	Kazakhstan	Almaty City	Grade 4	Outdoor - Clay
2009	BANK OF BERMUDA FOUNDATION ITF JUNIOR CIRCUIT TOURNAMENT	15 Jun to 20 Jun 2009	Bermuda	Pembroke	Grade 5	Outdoor - Hard
2009	COPA HORIZONTES DE LA AMISTAD	15 Jun to 20 Jun 2009	Cuba	Havana	Grade 5	Outdoor - Hard
2009	MEDITERRANEE AVENIR	16 Jun to 21 Jun 2009	Morocco	Casablanca	Grade 1	Outdoor - Clay
2009	10TH GERRY WEBER JUNIOR OPEN	16 Jun to 20 Jun 2009	Germany	Halle	Grade 2	Outdoor - Grass
2009	ITF UKRZAKHID	16 Jun to 21 Jun 2009	Ukraine	Lviv	Grade 3	Outdoor - Clay
2009	PROKOM CUP 2010	16 Jun to 20 Jun 2009	Poland	Poznan	Grade 4	Outdoor - Clay
2009	THAMRIN CUP INTERNATIONAL JUNIOR CHAMPIONSHIPS	16 Jun to 21 Jun 2009	Indonesia	Jakarta	Grade 4	Outdoor - Hard
2009	AEGON INTERNATIONAL JUNIOR TENNIS CHAMPIONSHIPS - ROEHAMPTON	21 Jun to 26 Jun 2009	Great Britain	Roehampton	Grade 1	Outdoor - Grass
2009	SECURITY & GENERAL INTERNATIONAL JUNIOR CHAMPIONSHIPS	22 Jun to 27 Jun 2009	Bahamas	Nassau	Grade 4	Outdoor - Hard
2009	ITF JUNIOR OUTDOOR CUP COPENHAGEN 2009	22 Jun to 27 Jun 2009	Denmark	Copenhagen	Grade 4	Outdoor - Clay
2009	OPEN JUNIOR BNP PARIBAS DE NOUVELLE CALEDONIE	22 Jun to 27 Jun 2009	New Caledonia	Noumea	Grade 5	Outdoor - Hard
2009	ONEJECT INDONESIA INTERNATIONAL JUNIOR CHAMPIONSHIPS	23 Jun to 28 Jun 2009	Indonesia	Bandung	Grade 4	Outdoor - Hard
2009	RADENSKA OPEN	23 Jun to 28 Jun 2009	Slovenia	Maribor	Grade 4	Outdoor - Clay
2009	TOURNOI INTERNATIONAL JUNIOR DE LA VILLE DE TUNIS	24 Jun to 28 Jun 2009	Tunisia	Tunis	Grade 3	Outdoor - Clay
2009	THE JUNIOR CHAMPIONSHIPS, WIMBLEDON	27 Jun to 05 Jul 2009	Great Britain	Wimbledon	Grade A	Outdoor - Grass
2009	LTAT ITF JUNIOR TOURNAMENT 2	29 Jun to 04 Jul 2009	Thailand	Nonthaburi	Grade 4	Outdoor - Hard
2009	9TH CARTHAGO CUP	29 Jun to 04 Jul 2009	Tunisia	Hannibal	Grade 4	Outdoor - Clay
2009	TIHTA 2009	29 Jun to 04 Jul 2009	Aruba	Oranjestad	Grade 4	Outdoor - Hard
2009	GOVERNOR CUP	29 Jun to 04 Jul 2009	Russia	St Petersburg	Grade 4	Outdoor - Clay
2009	DANISH JUNIOR CUP 2009	29 Jun to 05 Jul 2009	Denmark	Aarhus	Grade 5	Outdoor - Clay
2009	BIESTERBOS OPEN 2009	30 Jun to 05 Jul 2009	Netherlands	Castricum	Grade 2	Outdoor - Clay
2009	AIR PACIFIC SOUTH PACIFIC OPEN JUNIOR CHAMPIONSHIPS	30 Jun to 05 Jul 2009	Fiji	Lautoka	Grade 4	Outdoor - Hard
2009	27 HEAD CUP BRUCHKOEBELER JUGENDTURNIER	30 Jun to 05 Jul 2009	Germany	Bruchkobel	Grade 4	Outdoor - Clay
2009	CANADIAN SAVILLE ITF U18	01 Jul to 05 Jul 2009	Canada	Edmonton	Grade 5	Outdoor - Hard
2009	LTAT - ITF JUNIOR TOURNAMENT 3	06 Jul to 11 Jul 2009	Thailand	Nonthaburi	Grade 4	Outdoor - Hard
2009	ST.MAARTEN JUNIORS OPEN 2009	06 Jul to 11 Jul 2009	Netherlands Antilles	St. Maarten	Grade 4	Outdoor - Hard
2009	CANADIAN U18 ITF JUNIOR WORLD RANKING EVENT	06 Jul to 10 Jul 2009	Canada	Vancouver	Grade 4	Outdoor - Hard
2009	8TH MOUHAFAZA CLUB INTERNATIONAL ITF JUNIOR TOURNAMENT	06 Jul to 10 Jul 2009	Syria	Damascus	Grade 4	Outdoor - Hard
2009	SOUTH AFRICAN AIRWAYS JUNIOR OPEN	06 Jul to 11 Jul 2009	South Africa	Durban (Kwa Zulu Natal)	Grade 5	Outdoor - Hard
2009	PAJULAHTI CUP	06 Jul to 11 Jul 2009	Finland	Nastola	Grade 5	Outdoor - Clay
2009	AEGON SCOTTISH JUNIOR INTERNATIONAL	06 Jul to 11 Jul 2009	Great Britain	Edinburgh	Grade 5	Outdoor - Clay
2009	OSTROH ACADEMIA CUP 2009	06 Jul to 12 Jul 2009	Ukraine	Ostroh	Grade 5	Outdoor - Clay
2009	AIRBERLIN GERMAN JUNIORS	07 Jul to 12 Jul 2009	Germany	Berlin	Grade 1	Outdoor - Clay
2009	LEEUWENBERGH ITF 4 JUNIOR CHAMPIONSHIPS	07 Jul to 12 Jul 2009	Netherlands	Den Haag	Grade 4	Outdoor - Clay
2009	ITF CORFU CUP	07 Jul to 12 Jul 2009	Greece	Corfu	Grade 5	Outdoor - Carpet
2009	EX PILSEN WILSON CUP	08 Jul to 12 Jul 2009	Czechia	Plzen	Grade 3	Outdoor - Clay
2009	DARWIN JUNIOR ITF INTERNATIONAL	08 Jul to 13 Jul 2009	Australia	Darwin	Grade 3	Outdoor - Hard
2009	INTERNATIONAUX JUNIORS D'ALGERIE	09 Jul to 13 Jul 2009	Algeria	Staoueli	Grade 4	Outdoor - Clay
2009	EGYPT 1 ITF JUNIOR TOURNAMENT	13 Jul to 18 Jul 2009	Egypt	Cairo	Grade 3	Outdoor - Clay
2009	25TH DAMASCUS INTERNATIONAL JUNIOR TOURNAMENT	13 Jul to 17 Jul 2009	Syria	Damascus	Grade 4	Outdoor - Hard
2009	8TH AOTK TWIGACUP	13 Jul to 17 Jul 2009	Estonia	Tallinn	Grade 4	Outdoor - Clay
2009	ITF JAMAICA JUNIOR TOURNAMENT	13 Jul to 18 Jul 2009	Jamaica	Kingston	Grade 4	Outdoor - Hard
2009	AEGON SCOTTISH JUNIOR INTERNATIONAL 2	13 Jul to 18 Jul 2009	Great Britain	Edinburgh	Grade 4	Outdoor - Clay
2009	GAUTENG EAST JUNIOR ITF	13 Jul to 18 Jul 2009	South Africa	Benoni (Johannesburg/Gauteng East)	Grade 5	Outdoor - Hard
2009	PARAGUAY JUNIOR OPEN	13 Jul to 18 Jul 2009	Paraguay	Luque	Grade 5	Outdoor - Clay
2009	15TH ITF JUNIOR OPEN	14 Jul to 19 Jul 2009	Austria	Linz	Grade 1	Outdoor - Clay
2009	NORTHERN TERRITORY JUNIOR ITF INTERNATIONAL	14 Jul to 19 Jul 2009	Australia	Darwin	Grade 3	Outdoor - Hard
2009	FLOWER BULB TOURNAMENT	14 Jul to 19 Jul 2009	Netherlands	Hillegom	Grade 4	Outdoor - Clay
2009	BRUSSELS INTERNATIONAL JUNIOR TOURNAMENT	14 Jul to 19 Jul 2009	Belgium	Brussels	Grade 4	Outdoor - Clay
2009	PREVEZA CUP	14 Jul to 19 Jul 2009	Greece	Preveza	Grade 5	Outdoor - Hard
2009	NRW JUNIOR OPEN 2009	15 Jul to 19 Jul 2009	Germany	Moenchengladbach	Grade 4	Outdoor - Clay
2009	INTERNATIONAUX JUNIORS D'ALGERIE 2	15 Jul to 19 Jul 2009	Algeria	Staoueli	Grade 5	Outdoor - Hard
2009	WANDERERS ITF	19 Jul to 24 Jul 2009	South Africa	Johannesburg	Grade 5	Outdoor - Hard
2009	EUROPEAN JUNIOR CHAMPIONSHIPS	20 Jul to 26 Jul 2009	Austria	Villach	Grade B1	Outdoor - Clay
2009	SMASH INTERNATIONAL JUNIOR CHAMPIONSHIPS	20 Jul to 25 Jul 2009	Egypt	Cairo	Grade 2	Outdoor - Clay
2009	COPA MERENGUE	20 Jul to 25 Jul 2009	Dominican Republic	Santo Domingo	Grade 4	Outdoor - Hard
2009	DONNYBROOK JUNIOR INTERNATIONAL	20 Jul to 24 Jul 2009	Ireland	Dublin	Grade 5	Outdoor - Carpet
2009	AMMAN ITF JUNIOR CIRCUIT	20 Jul to 24 Jul 2009	Jordan	Amman	Grade 5	Outdoor - Hard
2009	SWISS JUNIOR TROPHY	20 Jul to 26 Jul 2009	Switzerland	Oberentfelden	Grade 5	Outdoor - Clay
2009	SAFINA CUP	22 Jul to 26 Jul 2009	Czechia	Prague	Grade 4	Outdoor - Clay
2009	JITIC, CENTRAL AMERICA & CARIBBEAN CLOSED	27 Jul to 01 Aug 2009	Dominican Republic	Santo Domingo	Grade B3	Outdoor - Hard
2009	ITF SOUTH / CENTRAL AFRICA 18&U JUNIORS CIRCUIT - NAMIBIA	27 Jul to 31 Jul 2009	Namibia	Windhoek	Grade 4	Outdoor - Hard
2009	AMMAN ITF JUNIOR CIRCUIT 2	27 Jul to 31 Jul 2009	Jordan	Amman	Grade 5	Outdoor - Hard
2009	RUSHBROOKE ITF	27 Jul to 31 Jul 2009	Ireland	Cobh	Grade 5	Outdoor - Carpet
2009	3RD AL FATAH ITF JUNIOR TOURNAMENT	28 Jul to 01 Aug 2009	Libya	Tripoli	Grade 5	Outdoor - Hard
2009	ITF SOUTH / CENTRAL AFRICA 18&U JUNIORS CIRCUIT 2 - NAMIBIA	02 Aug to 06 Aug 2009	Namibia	Windhoek	Grade 4	Outdoor - Hard
2009	15TH INTERNACIONAL JUNIOR DE LEIRIA	03 Aug to 08 Aug 2009	Portugal	Leiria	Grade 4	Outdoor - Clay
2009	RC "KAPRIZ" 2009 OPEN	03 Aug to 07 Aug 2009	Kyrgyzstan	Bishkek	Grade 4	Outdoor - Clay
2009	TAMPICO JUNIOR CUP 2009	03 Aug to 08 Aug 2009	Mexico	Tampico	Grade 4	Outdoor - Hard
2009	COCA COLA ITF JUNIOR TOURNAMENT	03 Aug to 09 Aug 2009	St. Lucia	Castries	Grade 5	Outdoor - Hard
2009	COPA CIUDAD DE BOGOTA	03 Aug to 08 Aug 2009	Colombia	Bogota	Grade 5	Outdoor - Clay
2009	14TH SLOVENIAN JUNIOR OPEN 2009	04 Aug to 09 Aug 2009	Slovenia	Domzale	Grade 4	Outdoor - Clay
2009	14TH WILSON - TIVOLI TROPHY	04 Aug to 08 Aug 2009	Romania	Timisoara	Grade 4	Outdoor - Clay
2009	ITF SOUTH/CENTRAL AFRICAN 18&U JUNIOR CIRCUIT 2009	08 Aug to 12 Aug 2009	Botswana	Gaborone	Grade 4	Outdoor - Hard
2009	TAÇA DIOGO NAPOLES	10 Aug to 16 Aug 2009	Portugal	Porto	Grade 4	Outdoor - Clay
2009	COPA CLUB FARALLONES	10 Aug to 15 Aug 2009	Colombia	Cali	Grade 5	Outdoor - Clay
2009	ITF DIGICEL JUNIOR INTERNATIONAL	10 Aug to 16 Aug 2009	St. Vincent & the Grenadines		Grade 5	Outdoor - Hard
2009	MONTERREY CONTRY ITF JUNIOR CUP 2009	10 Aug to 15 Aug 2009	Mexico	Nuevo Leon	Grade 5	Outdoor - Hard
2009	ITF ZILINA JUNIOR OPEN 2009	11 Aug to 16 Aug 2009	Slovakia	Zilina	Grade 4	Outdoor - Clay
2009	ITF 4 MCDONALDS FLEVOLAND OUTDOOR 2009	11 Aug to 15 Aug 2009	Netherlands	Almere	Grade 4	Outdoor - Clay
2009	DEMA CUP	11 Aug to 15 Aug 2009	Bulgaria	Sofia	Grade 5	Outdoor - Clay
2009	1ST ITF PETIT CAMP JUNIOR OPEN	17 Aug to 22 Aug 2009	Mauritius	Phoenix	Grade 5	Outdoor - Hard
2009	SAN AGUSTIN JR. CUP	17 Aug to 22 Aug 2009	Mexico	Nuevo Leon	Grade 5	Outdoor - Hard
2009	14TH ENGHELAB ITF JUNIOR TOURNAMENT	17 Aug to 21 Aug 2009	Iran	Tehran	Grade 5	Outdoor - Clay
2009	BARQUISIMETO JUNIOR OPEN	17 Aug to 23 Aug 2009	Venezuela	Barquisimeto - Edo. Lara	Grade 5	Outdoor - Hard
2009	KNOKKE ZOUTE JUNIOR CHAMPIONSHIP 2009	18 Aug to 22 Aug 2009	Belgium	Knokke-Heist	Grade 3	Outdoor - Clay
2009	VILA DO CONDE JUNIOR TENNIS CUP	18 Aug to 23 Aug 2009	Portugal	Vila Do Conde	Grade 3	Outdoor - Carpet
2009	BELARUS CUP	18 Aug to 23 Aug 2009	Belarus	Minsk	Grade 4	Outdoor - Clay
2009	ITF MERA CUP 2009	19 Aug to 23 Aug 2009	Poland	Warsaw	Grade 4	Outdoor - Clay
2009	EPETION CUP	19 Aug to 23 Aug 2009	Croatia	Split	Grade 5	Outdoor - Clay
2009	ASOPEN 2009	19 Aug to 23 Aug 2009	North Macedonia	Skopje	Grade 5	Outdoor - Clay
2009	OCEANIA CLOSED JUNIOR CHAMPIONSHIPS	23 Aug to 27 Aug 2009	Fiji	Lautoka	Grade B2	Outdoor - Hard
2009	US JUNIOR INTERNATIONAL HARD COURT CHAMPIONSHIPS	24 Aug to 29 Aug 2009	USA	Manasquan, NJ	Grade 2	Outdoor - Hard
2009	VALENCIA JUNIOR OPEN 2009	24 Aug to 29 Aug 2009	Venezuela	Valencia	Grade 5	Outdoor - Hard
2009	EDUCATION CUP	24 Aug to 29 Aug 2009	Latvia	Riga	Grade 5	Outdoor - Clay
2009	ITF SWEDEN JUNIOR OPEN	24 Aug to 29 Aug 2009	Sweden	Kramfors	Grade 5	Outdoor - Clay
2009	BUDAÖRS CUP	25 Aug to 29 Aug 2009	Hungary	Budaörs	Grade 3	Outdoor - Clay
2009	TOURNOI INTERNATIONAL DE CLERMONT-FERRAND	25 Aug to 30 Aug 2009	France	Clermont-Ferrand	Grade 4	Outdoor - Clay
2009	LUXEMBOURG OUTDOOR JUNIOR OPEN 2009	25 Aug to 29 Aug 2009	Luxembourg	Esch-Alzette	Grade 4	Outdoor - Clay
2009	PROSIGMA OPEN 2009	26 Aug to 30 Aug 2009	Slovenia	Maribor	Grade 4	Outdoor - Clay
2009	2ND MOSTAR OPEN OF 2009	26 Aug to 30 Aug 2009	Bosnia and Herzegovina	Mostar	Grade 5	Outdoor - Clay
2009	NEOCOM OPEN 2009	26 Aug to 30 Aug 2009	North Macedonia	Skopje	Grade 5	Outdoor - Clay
2009	HYOGO INTERNATIONAL JUNIOR TOURNAMENT 1	26 Aug to 30 Aug 2009	Japan	Hyogo	Grade 5	Outdoor - Hard
2009	CANADIAN OPEN JUNIOR CHAMPIONSHIPS	30 Aug to 05 Sep 2009	Canada	Repentigny	Grade 1	Outdoor - Hard
2009	NBU CUP	31 Aug to 05 Sep 2009	Uzbekistan	Tashkent	Grade 4	Outdoor - Clay
2009	RIGA OPEN	31 Aug to 05 Sep 2009	Latvia	Riga	Grade 4	Outdoor - Clay
2009	COPA NISSAN 2009	31 Aug to 05 Sep 2009	Uruguay	Montevideo	Grade 5	Outdoor - Clay
2009	CARACAS JUNIOR OPEN 2009	31 Aug to 05 Sep 2009	Venezuela	Caracas	Grade 5	Outdoor - Hard
2009	YANGGU INTERNATIONAL JUNIOR CHAMPIONSHIPS - WEEK 1	01 Sep to 06 Sep 2009	Korea, Rep.	KangWon-Do	Grade 5	Outdoor - Hard
2009	VIII SANXENXO INTERNATIONAL JUNIOR TOURNAMENT	01 Sep to 06 Sep 2009	Spain	Sanxenxo	Grade 5	Outdoor - Hard
2009	TALENTUM CUP	02 Sep to 06 Sep 2009	Hungary	Budapest	Grade 5	Outdoor - Clay
2009	HYOGO INTERNATIONAL JUNIOR TOURNAMENT 2	02 Sep to 06 Sep 2009	Japan	Hyogo	Grade 5	Outdoor - Hard
2009	US OPEN JUNIOR TENNIS CHAMPIONSHIPS	06 Sep to 13 Sep 2009	USA	New York	Grade A	Outdoor - Hard
2009	VINA JUNIOR OPEN 2009	07 Sep to 12 Sep 2009	Chile	Vina del Mar	Grade 4	Outdoor - Clay
2009	FERGANA CUP	07 Sep to 12 Sep 2009	Uzbekistan	Fergana	Grade 4	Outdoor - Hard
2009	APHRODITE CUP	07 Sep to 11 Sep 2009	Cyprus	Nicosia	Grade 4	Outdoor - Hard
2009	COPA ARABE INTERNACIONAL	07 Sep to 12 Sep 2009	Honduras	San Pedro Sula	Grade 5	Outdoor - Hard
2009	SIAULIAI "MAYOR'S CUP" 2009	07 Sep to 11 Sep 2009	Lithuania	Siauliai	Grade 5	Outdoor - Clay
2009	INDIAN ITF JUNIOR TOURNAMENT - CHENNAI	07 Sep to 12 Sep 2009	India	Chennai	Grade 5	Outdoor - Clay
2009	PANCEVO INTERNATIONAL 2009	08 Sep to 12 Sep 2009	Serbia	Pancevo	Grade 2	Outdoor - Clay
2009	ZENTIVA CZECH JUNIOR OPEN	08 Sep to 13 Sep 2009	Czechia	Prague	Grade 2	Outdoor - Clay
2009	ITF WEST AFRICA JUNIORS CIRCUIT - 1	08 Sep to 12 Sep 2009	Benin	Cotonou	Grade 4	Outdoor - Hard
2009	YANGGU INTERNATIONAL JUNIOR CHAMPIONSHIPS - WEEK 2	08 Sep to 13 Sep 2009	Korea, Rep.	KangWon-Do	Grade 5	Outdoor - Hard
2009	KENTUCKY INTERNATIONAL JUNIOR TENNIS DERBY	14 Sep to 19 Sep 2009	USA	Lexington	Grade 1	Outdoor - Hard
2009	SERBIA JUNIOR OPEN	14 Sep to 19 Sep 2009	Serbia	Novi Sad	Grade 2	Outdoor - Clay
2009	ISRAEL ITF JUNIOR TOURNAMENT	14 Sep to 19 Sep 2009	Israel	Bat Yam	Grade 4	Outdoor - Hard
2009	ITF WEST AFRICA JUNIORS CIRCUIT - 2	14 Sep to 18 Sep 2009	Togo	Lome	Grade 4	Outdoor - Hard
2009	SOCHI CUP 2009	14 Sep to 20 Sep 2009	Russia	Sochi	Grade 5	Outdoor - Clay
2009	1ST OPEN JUNIOR CHILE	14 Sep to 19 Sep 2009	Chile	Santiago	Grade 5	Outdoor - Clay
2009	INDIAN ITF JUNIOR TOURNAMENT - HYDERABAD	14 Sep to 19 Sep 2009	India	Hyderabad	Grade 5	Outdoor - Hard
2009	HONDRUAS DIGICEL BOWL - CANCELLED	14 Sep to 19 Sep 2009	Honduras	La Ceiba	Grade 5	Outdoor - Clay
2009	ITF LUZERN JUNIOR COMPETITION	15 Sep to 20 Sep 2009	Switzerland	Luzern	Grade 5	Outdoor - Clay
2009	CHINA JUNIOR 1 (CHINA OPEN)	21 Sep to 27 Sep 2009	China, P.R.	Xiamen	Grade 3	Outdoor - Hard
2009	14TH TORNEO INTERNACIONAL JUNIOR U.C.	21 Sep to 26 Sep 2009	Chile	Santiago	Grade 4	Outdoor - Clay
2009	USTA ITF JUNIOR CIRCUIT - ILLINOIS	21 Sep to 27 Sep 2009	USA	Urbana, IL	Grade 4	Outdoor - Hard
2009	COPA MANGU	21 Sep to 26 Sep 2009	Dominican Republic	Santo Domingo	Grade 5	Outdoor - Hard
2009	PERIN MEMORIAL	22 Sep to 27 Sep 2009	Croatia	Umag	Grade 1	Outdoor - Clay
2009	MATAN GAFNIEL RAANANA OPEN	22 Sep to 26 Sep 2009	Israel	Netanya	Grade 5	Outdoor - Hard
2009	WAIKATO BAYS ITF	22 Sep to 27 Sep 2009	New Zealand	Hamilton	Grade 5	Outdoor - Hard
2009	2009 U18 ITF WORLD RANKING EVENT	28 Sep to 02 Oct 2009	Canada	Montreal	Grade 3	Indoor - Hard
2009	NEW ZEALAND 18 & UNDER INDOOR CHAMPIONSHIPS	28 Sep to 03 Oct 2009	New Zealand	Auckland	Grade 4	Indoor - Hard
2009	4TH MBURUCUYA BOWL	28 Sep to 03 Oct 2009	Paraguay	Lambare	Grade 5	Outdoor - Clay
2009	OSLO ITF INDOORS 2009	28 Sep to 03 Oct 2009	Norway	Oslo	Grade 5	Indoor - Hard
2009	2ND JUNIOR OPEN CHILE	28 Sep to 03 Oct 2009	Chile	Santiago	Grade 5	Outdoor - Clay
2009	EGYPT 3 INTERNATIONAL JUNIOR CHAMPIONSHIPS	28 Sep to 02 Oct 2009	Egypt	Cairo	Grade 5	Outdoor - Clay
2009	CHINA JUNIOR 2 (CHINA OPEN)	29 Sep to 04 Oct 2009	China, P.R.	Beijing	Grade 2	Outdoor - Hard
2009	GRAWE JUNIOR CUP	30 Sep to 04 Oct 2009	Croatia	Losinj	Grade 4	Outdoor - Clay
2009	ITF JUNIOR 18 & UNDER OF TURKMENISTAN	30 Sep to 04 Oct 2009	Turkmenistan	Ashgabat	Grade 5	Outdoor - Hard
2009	VIETNAM INTERNATIONAL JUNIOR CHAMPIONSHIPS BECAMEX CUP 2009	03 Oct to 11 Oct 2009	Vietnam	Binh Duong	Grade 5	Outdoor - Hard
2009	EGYPT 4 INTERNATIONAL CHAMPIONSHIPS	05 Oct to 09 Oct 2009	Egypt	Cairo	Grade 4	Outdoor - Clay
2009	HONG KONG OPEN JUNIOR CHAMPIONSHIPS 2009	05 Oct to 10 Oct 2009	Hong Kong, China	Victoria Park	Grade 4	Outdoor - Hard
2009	ATLANTA ITF	05 Oct to 11 Oct 2009	USA	Atlanta	Grade 4	Outdoor - Hard
2009	AUSTRALIAN JUNIOR ITF	05 Oct to 10 Oct 2009	Australia	Gosford	Grade 5	Outdoor - Hard
2009	1ST BAHRAIN ITF JUNIORS CHAMPIONSHIPS - CANCELLED	05 Oct to 09 Oct 2009	Bahrain	Isa Town	Grade 5	Outdoor - Hard
2009	ITF JUNIOR CIRCUIT (WEEK 1)	05 Oct to 11 Oct 2009	Sri Lanka	Colombo	Grade 5	Outdoor - Hard
2009	CURACAO JUNIORS OPEN 2009	05 Oct to 10 Oct 2009	Netherlands Antilles	Curacao	Grade 5	Outdoor - Hard
2009	PAN AMERICAN CLOSED ITF CHAMPIONSHIPS	12 Oct to 17 Oct 2009	USA	Tulsa	Grade B1	Outdoor - Hard
2009	MIAN-CHANG CUP INTERNATIONAL JUNIOR CHAMPIONSHIPS 2009	12 Oct to 18 Oct 2009	Chinese Taipei	Taiwan	Grade 4	Outdoor - Clay
2009	NEW SOUTH WALES ITF 4	12 Oct to 17 Oct 2009	Australia	Gosford	Grade 4	Outdoor - Hard
2009	IBM ITF JUNIOR CIRCUIT 2009	12 Oct to 17 Oct 2009	Trinidad & Tobago	Port of Spain	Grade 4	Outdoor - Hard
2009	HRT AUTUMN CUP 2009	12 Oct to 17 Oct 2009	Denmark	Rungsted Kyst	Grade 4	Indoor - Carpet
2009	15TH ENGHELAB JUNIOR WORLD RANKING	12 Oct to 16 Oct 2009	Iran	Tehran	Grade 5	Outdoor - Clay
2009	1ST ZAIN BAHRAIN ITF JUNIORS CHAMPIONSHIPS	12 Oct to 17 Oct 2009	Bahrain	Manama	Grade 5	Outdoor - Hard
2009	SANCHEZ-CASAL JUNIOR CUP 2009	12 Oct to 17 Oct 2009	Spain	Barcelona	Grade 5	Outdoor - Clay
2009	BAHIA OPEN 2009	12 Oct to 17 Oct 2009	Brazil	Porto Seguro	Grade 5	Outdoor - Clay
2009	ITF JUNIOR CIRCUIT (WEEK 2)	12 Oct to 18 Oct 2009	Sri Lanka	Colombo	Grade 5	Outdoor - Hard
2009	2009 U18 ITF WORLD RANKING EVENT 2	13 Oct to 18 Oct 2009	Canada	Burlington	Grade 4	Indoor - Hard
2009	VIETNAM INTERNATIONAL JUNIOR CHAMPIONSHIPS TECHCOMBANK CUP 2009	13 Oct to 18 Oct 2009	Vietnam	Hanoi	Grade 5	Outdoor - Hard
2009	MALAYSIA ITF WORLD JUNIOR TENNIS CHAMPIONSHIP GRADE 4	14 Oct to 18 Oct 2009	Malaysia	Perak	Grade 4	Outdoor - Hard
2009	OSAKA MAYOR'S CUP - WORLD SUPER JUNIOR TENNIS CHAMPIONSHIPS	19 Oct to 25 Oct 2009	Japan	Osaka	Grade A	Outdoor - Hard
2009	8TH DUBAI ITF JUNIOR CHAMPIONSHIPS	19 Oct to 24 Oct 2009	United Arab Emirates	Dubai	Grade 4	Outdoor - Hard
2009	13 ARTHROM TENNIS CUP 2009 (TIL)	19 Oct to 25 Oct 2009	Brazil	Londrina	Grade 5	Outdoor - Clay
2009	EL PASO YOUTH TENNIS CENTRE ITF TOURNAMENT	19 Oct to 25 Oct 2009	USA	El Paso	Grade 5	Outdoor - Hard
2009	14TH SARAWAK CHIEF MINISTER'S CUP (II) - ITF WORLD JUNIOR TENNIS CHAMPIONSHIPS 2009	20 Oct to 25 Oct 2009	Malaysia	Sarawak	Grade 3	Outdoor - Hard
2009	NOKIA JUNIOR CUP	21 Oct to 25 Oct 2009	Finland	Vierumaki	Grade 4	Indoor - Hard
2009	LTAT JUNIOR CHAMPIONSHIPS 2009	26 Oct to 31 Oct 2009	Thailand	Nanthaburi	Grade 2	Outdoor - Hard
2009	10TH TORNEIG ITF ANDORRA LA VELLA	26 Oct to 31 Oct 2009	Andorra	Andorra La Vella	Grade 4	Indoor - Carpet
2009	COPA SANTA CATARINA	26 Oct to 31 Oct 2009	Brazil	Itajaí	Grade 5	Indoor - Clay
2009	CANCELLED - PAKISTAN ITF INTERNATIONAL JUNIOR CHAMPIONSHIPS - CANCELLED	26 Oct to 31 Oct 2009	Pakistan	Islamabad	Grade 5	Outdoor - Clay
2009	TATS OPEN	27 Oct to 31 Oct 2009	Finland	Tampere	Grade 4	Indoor - Carpet
2009	SOUTH CAROLINA ITF	02 Nov to 08 Nov 2009	USA	Lexington	Grade 2	Outdoor - Hard
2009	HEIVELD INDOOR JUNIOR CHAMPIONSHIPS	02 Nov to 08 Nov 2009	Belgium	Sint-Katelijne-Waver	Grade 4	Indoor - Hard
2009	LTAT- ITF JUNIOR TOURNAMENT 5	02 Nov to 08 Nov 2009	Thailand	Nonthaburi	Grade 4	Outdoor - Hard
2009	CHUQUIAGO JUNIOR OPEN	02 Nov to 07 Nov 2009	Bolivia	La Paz	Grade 5	Outdoor - Clay
2009	GREEN CUP	02 Nov to 07 Nov 2009	Russia	Vsevolozhsk	Grade 5	Indoor - Carpet
2009	INTERNATIONAL JUNIOR SAINT-CYPRIEN	02 Nov to 08 Nov 2009	France	Saint Cyprien	Grade 5	Indoor - Hard
2009	CENCELLED - PAKISTAN ITF INTERNATIONAL JUNIOR CHAMPIONSHIPS - CANCELLED	02 Nov to 07 Nov 2009	Pakistan	Islamabad	Grade 5	Outdoor - Clay
2009	9TH SAUDI ITF JUNIOR TENNIS CHAMPIONSHIPS	02 Nov to 06 Nov 2009	Saudi Arabia	Riyadh	Grade 5	Outdoor - Hard
2009	ASIAN/OCEANIA CLOSED CHAMPIONSHIPS	03 Nov to 08 Nov 2009	Korea, Rep.	Jeju-Do	Grade B1	Outdoor - Hard
2009	BB MONEY PLUS OPEN	03 Nov to 07 Nov 2009	Hungary	Budapest	Grade 5	Indoor - Clay
2009	EVERT AMERICAN ITF JUNIOR CIRCUIT	09 Nov to 15 Nov 2009	USA	Boca Raton, FL	Grade 4	Outdoor - Hard
2009	8TH RIYADH ITF INTERNATIONAL JUNIOR CHAMPIONSHIPS	09 Nov to 13 Nov 2009	Saudi Arabia	Saudi Leaders' Institute, Riyadh	Grade 5	Outdoor - Hard
2009	PATUJU JUNIOR OPEN	09 Nov to 15 Nov 2009	Bolivia	Santa Cruz	Grade 5	Outdoor - Clay
2009	2009 WIDJOJO SOEJONO SEMEN GRESIK JR CHAMPIONSHIPS	10 Nov to 15 Nov 2009	Indonesia	Surabaya	Grade 4	Outdoor - Hard
2009	SOLO OPEN INTERNATIONAL JUNIOR CHAMPIONSHIPS	16 Nov to 21 Nov 2009	Indonesia	Jakarta	Grade 4	Outdoor - Hard
2009	2ND KUWAIT ITF JUNIORS CHAMPIONSHIP	16 Nov to 21 Nov 2009	Kuwait	Hawali	Grade 5	Outdoor - Hard
2009	PERU JUNIOR OPEN	16 Nov to 21 Nov 2009	Peru	Lima	Grade 5	Outdoor - Clay
2009	SINGAPORE ITF JUNIOR CHAMPIONSHIPS	16 Nov to 21 Nov 2009	Singapore	Singapore	Grade 5	Outdoor - Hard
2009	YUCATAN WORLD CUP 2009	23 Nov to 28 Nov 2009	Mexico	Merida	Grade 1	Outdoor - Hard
2009	40TH BRUNEI ITF JUNIOR CIRCUIT	23 Nov to 29 Nov 2009	Brunei	Jalan Berakas	Grade 4	Outdoor - Hard
2009	COPA DUNLOP	23 Nov to 28 Nov 2009	Ecuador	Guayaquil	Grade 5	Outdoor - Hard
2009	INDIAN ITF JUNIOR TOURNAMENT - GUWAHATI	23 Nov to 28 Nov 2009	India	Guwahati	Grade 5	Outdoor - Hard
2009	PHINMA INTERNATIONAL JUNIORS (WEEK 1)	24 Nov to 29 Nov 2009	Philippines	Manila	Grade 4	Outdoor - Hard
2009	ITF EAST AFRICAN CIRCUIT - RWANDA	24 Nov to 28 Nov 2009	Rwanda	Kigali	Grade 5	Outdoor - Clay
2009	EDDIE HERR INTERNATIONAL JUNIOR TENNIS CHAMPIONSHIPS	30 Nov to 06 Dec 2009	USA	Bradenton	Grade 1	Outdoor - Hard
2009	NTA-ITF JUNIORS	30 Nov to 05 Dec 2009	India	Gurgaon	Grade 4	Outdoor - Hard
2009	ITF EAST AFRICA 18 & UNDER JUNIOR CIRCUIT - UGANDA	30 Nov to 04 Dec 2009	Uganda	Kampala	Grade 4	Outdoor - Clay
2009	ALMATY JUNIOR TOURNAMENT	30 Nov to 05 Dec 2009	Kazakhstan	Almaty	Grade 5	Outdoor - Hard
2009	PHINMA INTERNATIONAL JUNIORS (WEEK 2)	01 Dec to 06 Dec 2009	Philippines	Manila	Grade 4	Outdoor - Hard
2009	JUNIOR ZAGREB OPEN 2009	01 Dec to 05 Dec 2009	Croatia	Zagreb	Grade 5	Indoor - Hard
2009	2ND EL CEIBO CUP	02 Dec to 06 Dec 2009	Argentina	Tucuman	Grade 5	Outdoor - Clay
2009	ITF EAST AFRICA 18 & UNDER JUNIOR CIRCUIT - KENYA	06 Dec to 10 Dec 2009	Kenya	Nairobi	Grade 4	Outdoor - Clay
2009	DUNLOP ORANGE BOWL	07 Dec to 13 Dec 2009	USA	Key Biscayne	Grade A	Outdoor - Hard
2009	MUMBAI ITF JUNIORS	07 Dec to 12 Dec 2009	India	Mumbai	Grade 4	Outdoor - Hard
2009	GOMEL CUP	08 Dec to 13 Dec 2009	Belarus	Gomel	Grade 5	Indoor - Hard
2009	PRINCE CUP	14 Dec to 19 Dec 2009	USA	Miami	Grade 4	Outdoor - Hard
2009	32ND INTERNATIONAL CASABLANCA JUNIOR CUP	28 Dec to 03 Jan 2010	Mexico	Tlalnepantla	Grade A	Outdoor - Hard
2010	32ND INTERNATIONAL CASABLANCA JUNIOR CUP	28 Dec to 03 Jan 2010	Mexico	Tlalnepantla	Grade A	Outdoor - Hard
2010	SALK OPEN	02 Jan to 06 Jan 2010	Sweden	Stockholm	Grade 4	Indoor - Hard
2010	46TH COFFEE BOWL (COPA DEL CAFE)	04 Jan to 09 Jan 2010	Costa Rica	San Rafael	Grade 1	Outdoor - Hard
2010	INDIA ITF JUNIOR 1	04 Jan to 09 Jan 2010	India	Chandigarh	Grade 3	Outdoor - Hard
2010	VASTERAS ITF 2010	06 Jan to 10 Jan 2010	Sweden	Vasteras	Grade 4	Indoor - Hard
2010	COPA GATORADE	11 Jan to 17 Jan 2010	Venezuela	Caracas	Grade 1	Outdoor - Hard
2010	17TH SLOVAK JUNIOR INDOOR TOURNAMENT	11 Jan to 17 Jan 2010	Slovakia	Bratislava	Grade 2	Indoor - Carpet
2010	INDIA ITF JUNIOR 3	11 Jan to 16 Jan 2010	India	Kolkata	Grade 3	Outdoor - Clay
2010	HONG KONG ITF JUNIOR TOURNAMENT	11 Jan to 16 Jan 2010	Hong Kong, China	Causeway Bay	Grade 4	Outdoor - Hard
2010	WILSON ITF JUNIOR CLASSIC PRESENTED BY WUSTENROT	11 Jan to 16 Jan 2010	Austria	Bergheim	Grade 4	Indoor - Carpet
2010	MAGNOLIA CUP	12 Jan to 17 Jan 2010	Poland	Szczecin	Grade 4	Indoor - Hard
2010	ITF SAITAMA JUNIOR TENNIS	13 Jan to 17 Jan 2010	Japan	Kawaguchi	Grade 4	Outdoor - Hard
2010	LOY YANG TRARALGON INTERNATIONAL	15 Jan to 20 Jan 2010	Australia	Traralgon	Grade 1	Outdoor - Hard
2010	22ND CZECH INTERNATIONAL JUNIOR INDOOR CHAMPIONSHIPS	18 Jan to 24 Jan 2010	Czechia	Prerov	Grade 1	Indoor - Carpet
2010	COUNTRY CLUB BARRANQUILLA OPEN	18 Jan to 24 Jan 2010	Colombia	Barranquilla	Grade 1	Outdoor - Clay
2010	9TH ABU DHABI ITF JUNIOR CHAMPIONSHIPS	18 Jan to 23 Jan 2010	United Arab Emirates		Grade 5	Outdoor - Hard
2010	CASIO EXILIM ITF TOURNAMENT	19 Jan to 24 Jan 2010	Germany	Hamburg	Grade 4	Indoor - Carpet
2010	CHINA JUNIOR 1	19 Jan to 24 Jan 2010	China, P.R.	Jiangmen	Grade 5	Outdoor - Hard
2010	AUSTRALIAN OPEN JUNIOR CHAMPIONSHIPS	24 Jan to 30 Jan 2010	Australia	Melbourne	Grade A	Outdoor - Hard
2010	NICOLAS MACHIVELLO "COPA GRAIMAN"	25 Jan to 31 Jan 2010	Ecuador	Cuenca	Grade 2	Outdoor - Clay
2010	SUNSMART 18 AND UNDER CANTERBURY CHAMPIONSHIPS	25 Jan to 30 Jan 2010	New Zealand	Christchurch	Grade 4	Outdoor - Hard
2010	SWISS JUNIOR TROPHY 2010	25 Jan to 30 Jan 2010	Switzerland	Oberentfelden	Grade 4	Indoor - Carpet
2010	2ND FUJAIRAH JUNIOR CHAMPIONSHIPS	25 Jan to 30 Jan 2010	United Arab Emirates	Fujairah	Grade 5	Outdoor - Hard
2010	CHINA JUNIOR 2	26 Jan to 31 Jan 2010	China, P.R.	Guangzhou	Grade 5	Outdoor - Hard
2010	WILSON CUP	27 Jan to 31 Jan 2010	Czechia	Frydlant nad Ostravici	Grade 4	Indoor - Carpet
[truncated: 8,838 more rows]
