# Supplementary material for: Performance inflation in junior tennis: Longitudinal analysis and Bayesian forecasting of ranking thresholds, efficiency, and access equity
Source: PLoS One. 2026 Apr 21;21(4):e0345725. doi: 10.1371/journal.pone.0345725 (PMC13098973; doi:10.1371/journal.pone.0345725)
Supplement: S3 File — (TXT) [file pone.0345725.s011.txt]

############################################################
# Reproducible script (FAIR-oriented): Bayesian Prophet on
# empirical percentile thresholds (TRP/PPE; P90/P75/P50)
#
# INPUT:
#   data/EMP_Threshold.xlsx
#
# OUTPUT (created automatically):
#   outputs/Table5_prophet_diagnostics_empirical.xlsx
#   outputs/Table5_prophet_diagnostics_empirical.csv
#   outputs/forecast_panel_TRP_empirical.png
#   outputs/forecast_panel_PPE_empirical.png
#   outputs/models_prophet_empirical.rds
#   outputs/sessionInfo.txt
#
# NOTES:
# - Forecast model excludes COVID years (2020–2021) from fitting.
# - Prophet is fit with MCMC (mcmc.samples = 2000).
# - Table 5 summarises posterior for k, m, sigma_obs (+ R-hat, ESS).
############################################################

# ---------------------------
# 0) Setup
# ---------------------------
rm(list = ls())

set.seed(12345)

# Packages (install if needed)
pkgs <- c("readxl", "dplyr", "tidyr", "ggplot2", "prophet", "tibble", "stringr", "writexl")
to_install <- pkgs[!sapply(pkgs, requireNamespace, quietly = TRUE)]
if (length(to_install) > 0) install.packages(to_install)

library(readxl)
library(dplyr)
library(tidyr)
library(ggplot2)
library(prophet)
library(tibble)
library(stringr)
library(writexl)

# rstan is required to extract Rhat/ESS from prophet's stan fit
if (!requireNamespace("rstan", quietly = TRUE)) {
  install.packages("rstan", repos = "https://cloud.r-project.org")
}
library(rstan)

# Folders (FAIR-ish structure)
dir.create("data", showWarnings = FALSE)
dir.create("outputs", showWarnings = FALSE)

# Input path (place the file here)
infile_emp <- file.path("data", "EMP_Threshold.xlsx")

if (!file.exists(infile_emp)) {
  stop("Missing input file: ", infile_emp,
       "\nPlace EMP_Threshold.xlsx into the /data folder.")
}

# ---------------------------
# 1) Load empirical thresholds
# ---------------------------
# Expecting columns like:
# Year | Metric | Percentile | Empirical
emp_raw <- read_excel(infile_emp)

# Basic sanity checks
req_cols <- c("Year", "Metric", "Percentile", "Empirical")
missing_cols <- setdiff(req_cols, names(emp_raw))
if (length(missing_cols) > 0) {
  stop("EMP_Threshold.xlsx is missing required columns: ",
       paste(missing_cols, collapse = ", "))
}

# Prepare long format for Prophet: ds (Date), y (numeric), series label
df <- emp_raw %>%
  mutate(
    Year = as.integer(Year),
    Metric = as.character(Metric),
    Percentile = as.character(Percentile),
    y = as.numeric(Empirical),
    ds = as.Date(paste0(Year, "-12-31")),
    series = paste0(Metric, "_", Percentile)
  ) %>%
  select(Year, Metric, Percentile, y, ds, series) %>%
  arrange(series, ds)

series_names <- sort(unique(df$series))

# Exclude COVID years from fitting (primary specification)
years_covid <- c(2020L, 2021L)
df_fit <- df %>% filter(!Year %in% years_covid)

# ---------------------------
# 2) Prophet fit + forecast
# ---------------------------
fit_prophet_mcmc <- function(df_one,
                             years_forecast = 5,
                             n_changepoints = 20,
                             changepoint_range = 0.8,
                             mcmc_samples = 2000,
                             interval_width = 0.95) {

  d_train <- df_one %>%
    select(ds, y) %>%
    filter(!is.na(y)) %>%
    arrange(ds)

  m <- prophet(
    d_train,
    growth = "linear",
    yearly.seasonality = FALSE,
    weekly.seasonality = FALSE,
    daily.seasonality = FALSE,
    n.changepoints = n_changepoints,
    changepoint.range = changepoint_range,
    mcmc.samples = mcmc_samples,
    interval.width = interval_width
  )

  last_year <- as.integer(format(max(d_train$ds), "%Y"))
  future_years <- (last_year + 1):(last_year + years_forecast)

  # predict for both history and future (for plotting)
  ds_all <- c(d_train$ds, as.Date(paste0(future_years, "-12-31")))
  df_all <- tibble(ds = ds_all)

  pred <- predict(m, df_all) %>%
    select(ds, yhat, yhat_lower, yhat_upper) %>%
    mutate(Year = as.integer(format(ds, "%Y")))

  list(model = m, pred = pred, train = d_train)
}

# Fit all series
fits <- lapply(series_names, function(s) {
  one <- df_fit %>% filter(series == s)
  out <- fit_prophet_mcmc(one, years_forecast = 5, mcmc_samples = 2000)
  out$series <- s
  out
})
names(fits) <- series_names

# ---------------------------
# 3) Build Table 5 (posterior diagnostics)
# ---------------------------
# Extract posterior summaries for k, m, sigma_obs from stan fit:
extract_table5_from_fit <- function(fit_obj, series_label) {

  m <- fit_obj$model
  sf <- m$stan.fit

  # Prophet parameters of interest
  pars <- c("k", "m", "sigma_obs")

  summ <- rstan::summary(sf, pars = pars, probs = c(0.025, 0.975))$summary
  summ <- as.data.frame(summ)
  summ$par <- rownames(summ)

  # Keep only scalar params (usually k, m, sigma_obs are scalar)
  summ <- summ %>%
    filter(par %in% pars)

  # Parse series into Variable and Pi
  # e.g., "TRP_P90" -> Variable="TRP", Pi="P90"
  parts <- str_split_fixed(series_label, "_", 2)
  variable <- parts[1]
  pi <- parts[2]

  # Friendly parameter names (match your Table 5 style)
  param_map <- c(
    "k" = "Growth rate (k)",
    "m" = "Offset (m)",
    "sigma_obs" = "Residual noise (σ_obs)"
  )

  out <- tibble(
    Parameter = param_map[summ$par],
    Variable  = variable,
    Pi        = pi,
    Mean      = summ$mean,
    SD        = summ$sd,
    CI_lower  = summ$`2.5%`,
    CI_upper  = summ$`97.5%`,
    Rhat      = summ$Rhat,
    ESS_bulk  = summ$n_eff,   # rstan summary provides n_eff (bulk-ish); consistent for reporting
    ESS_tail  = NA_real_      # tail ESS not always provided by rstan summary in this format
  )

  out
}

table5 <- bind_rows(lapply(series_names, function(s) {
  extract_table5_from_fit(fits[[s]], s)
})) %>%
  arrange(Variable, Pi, match(Parameter, c("Growth rate (k)", "Offset (m)", "Residual noise (σ_obs)")))

# Save Table 5
write.csv(table5, file.path("outputs", "Table5_prophet_diagnostics_empirical.csv"), row.names = FALSE)
write_xlsx(list("Table5" = table5),
           path = file.path("outputs", "Table5_prophet_diagnostics_empirical.xlsx"))

# Save fitted model objects (for reproducibility)
saveRDS(fits, file.path("outputs", "models_prophet_empirical.rds"))

# ---------------------------
# 4) Prepare forecast data for plotting
# ---------------------------
pred_all <- bind_rows(lapply(series_names, function(s) {
  fit_obj <- fits[[s]]
  fit_obj$pred %>%
    mutate(series = s)
}))

# Add Metric / Percentile
pred_all <- pred_all %>%
  separate(series, into = c("Metric", "Percentile"), sep = "_", remove = FALSE)

# Mark observed vs forecast years
max_train_year <- df_fit %>%
  group_by(series) %>%
  summarise(max_year = max(Year), .groups = "drop")

pred_all <- pred_all %>%
  left_join(max_train_year, by = "series") %>%
  mutate(type = ifelse(Year <= max_year, "observed_period", "forecast_period"))

# Observed points (training data only; COVID years excluded -> visible gap)
obs_all <- df_fit %>%
  select(Year, ds, y, series) %>%
  separate(series, into = c("Metric", "Percentile"), sep = "_", remove = FALSE)

# ---------------------------
# 5) Plot helper
# ---------------------------
plot_panel <- function(metric_name, y_label, outfile_png) {

  p_pred <- pred_all %>% filter(Metric == metric_name)
  p_obs  <- obs_all  %>% filter(Metric == metric_name)

  gg <- ggplot() +
    geom_ribbon(
      data = p_pred %>% filter(type == "forecast_period"),
      aes(x = Year, ymin = yhat_lower, ymax = yhat_upper),
      alpha = 0.25
    ) +
    geom_line(
      data = p_pred,
      aes(x = Year, y = yhat),
      linewidth = 0.7
    ) +
    geom_point(
      data = p_obs,
      aes(x = Year, y = y),
      size = 1.6
    ) +
    facet_wrap(~ Percentile, nrow = 1) +
    labs(
      title = paste0("Bayesian Prophet forecasts (empirical percentiles): ", metric_name, " (P90, P75, P50)"),
      x = "Year",
      y = paste0(y_label, " percentile threshold")
    ) +
    theme_minimal(base_size = 11)

  ggsave(filename = outfile_png, plot = gg, width = 7.2, height = 4.2, dpi = 300)
}

# Generate plots (similar structure to your screenshots)
plot_panel("TRP", "TRP", file.path("outputs", "forecast_panel_TRP_empirical.png"))
plot_panel("PPE", "PPE", file.path("outputs", "forecast_panel_PPE_empirical.png"))

# ---------------------------
# 6) Session info for reproducibility
# ---------------------------
sink(file.path("outputs", "sessionInfo.txt"))
sessionInfo()
sink()

message("DONE. Outputs saved to: ", normalizePath("outputs"))
